# Supplementary material for: Detection of QTLs Regulating Six Agronomic Traits of Rice Based on Chromosome Segment Substitution Lines of Common Wild Rice (Oryza rufipogon Griff.) and Mapping of qPH1.1 and qLMC6.1
Source: Biomolecules. 2022 Dec 11;12(12):1850. doi: 10.3390/biom12121850 (PMC9775987; doi:10.3390/biom12121850)
Supplement: Supplementary file 1 [file biomolecules-12-01850-s001.zip]

Archive with 16 entries (16 files):
- 1.Supplimental Figures..pdf
- Table S1. Polymorphic InDel makers designed between DP15 and 93-11 re-sequenced genome..xlsx
- Table S10. Comparison of internode diameter in culms between ZN6 and 93-11..xlsx
- Table S11. Genetic segregation analysis of its F2 population for the plant height controlling QTL qPH1.1..xlsx
- Table S12. Polymorphic molecular markers for the mapping of qPH1.1..xlsx
- Table S13. Genetic segregation analysis of the F2 population for the leaf margin controlling QTL qLMC6.1..xlsx
- Table S14. Polymorphic molecular markers for the mapping of qLMC6.1..xlsx
- Table S15. Genes prediction in associated region of qLMC6.1 locus by genetic mapping..xlsx
- Table S2.  Polymorphic molecular markers used for the construction of DP15-CSSLs..xlsx
- Table S3. Distribution and density of polymorphic molecular markers for the construction of DP15-CSSLs..xlsx
- Table S4. The distribution of  chromosome substitution segments in 59 DP15-CSSLs..xlsx
- Table S5. Average statistics for four grain traits of 93-11 and the 59 DP15-CSSLs populations observed over two years..xlsx
- Table S6.  Whole-genome re-sequencing analysis of DP15 and 93-11..xlsx
- Table S7. Distribution and density of SNPs identified between DP15 and 93-11..xlsx
- Table S8. QTLs related to four grain traits of DP15 detected with the linkaged markers based on the DP15-CSSLs..xlsx
- Table S9. Comparison of internode length in culms between ZN6 and 93-11..xlsx
