# Supplementary material for: Detection of QTLs Regulating Six Agronomic Traits of Rice Based on Chromosome Segment Substitution Lines of Common Wild Rice (Oryza rufipogon Griff.) and Mapping of qPH1.1 and qLMC6.1
Source: Biomolecules. 2022 Dec 11;12(12):1850. doi: 10.3390/biom12121850 (PMC9775987; doi:10.3390/biom12121850)
Supplement: Supplementary file 1 [file biomolecules-12-01850-s001.zip › Table S1. Polymorphic InDel makers designed between DP15 and 93-11 re-sequenced genome..xlsx]

## Sheet: Sheet1
Table S1. Polymorphic InDel makers designed between DP15 and 93-11 re-sequenced genome.
Chromosome	Position	InDel	Number	Type	Forward primer (5'-3')	Tm	GC(%)	Primer size	Reverse primer (5'-3')	Tm	GC(%)	Primer size	Product size (bp)
1	316258	2	1	Indel	CACGTACAGGTCGATCAGGG	59.899	60	20	GATCTGGACGACGTCGCTAG	60.042	60	20	415
1	371379	-93	2	Indel	ACCTGTTCCAGCTCTGAGGA	60.179	55	20	GCTTGGGACACACCTAACGA	59.966	55	20	491
1	373127	-70	3	Indel	TAGCAGAAAATCCAGCGCCA	60.036	50	20	TAGCCTCCCTCTGAAGGTCC	60.032	60	20	371
1	373253	-18	4	Indel	TAGCAGAAAATCCAGCGCCA	60.036	50	20	TAGCCTCCCTCTGAAGGTCC	60.032	60	20	371
1	377031	-105	5	Indel	CGTGGTGATGCTGCAACAAA	59.969	50	20	CTATGGCTGGCCGGATCATT	59.963	55	20	464
1	377118	-113	6	Indel	AGCTTAGATGGCTGCATTTGC	59.592	47.619	21	CGCCAAATGGTGCGTTGATT	60.388	50	20	386
1	377346	-133	7	Indel	AATGATCCGGCCAGCCATAG	59.963	55	20	ACAACAACCCTCGATCGACC	60.038	55	20	369
1	377638	-98	8	Indel	TGTTGGATCAAGGAGGAGCTC	59.443	52.381	21	AGACCGTCATGGCCAATGAA	59.672	50	20	466
1	378997	-18	9	Indel	CGCCGGGTCTTTGGAATACT	60.108	55	20	GGAGGAAATTGGCTTCCCGA	60.034	55	20	348
1	380057	-71	10	Indel	GTGTCGTCGCTGGACCAATA	60.109	55	20	ACAAACCCTGGTTTCCGTGT	60.034	50	20	491
1	384756	-70	11	Indel	AAGGAAGCTTGCATCCGTCA	59.963	50	20	CGTCATCATAGGTGCCGGTT	60.179	55	20	361
1	517041	-8	12	Indel	CAACCAAGACCACATGCAGC	60.039	55	20	CACGTCAAGGTGCAGTTTGG	59.971	55	20	472
1	577693	-2	13	Indel	CTGCCTAACCCGTGGAACAT	60.035	55	20	ATCCCAGTCCTCAAAAGGCG	60.035	55	20	464
1	875616	18	14	Indel	TTTGGGGTCCTGCACCTTTT	60.032	50	20	ACCTGGGCAAGAGAGTTGTG	59.891	55	20	269
1	876098	15	15	Indel	GTTATGATCCCGTCGCTCGT	59.97	55	20	CTCGTCATCGGGAGACTGTG	59.9	60	20	500
1	877470	-5	16	Indel	TGATCCTGCGCACATTGACT	60.036	50	20	CGCAAGACACGCAAGAGATG	59.906	55	20	390
1	1268230	-12	17	Indel	CTTGGCAAAATCCGCTGCTT	60.038	50	20	CATGACGCTGGCATCTTTCG	59.973	55	20	464
1	1371899	-3	18	Indel	CCATGGACTTCTCGCCACTT	60.036	55	20	CGAATGACATCGGGTGGTGA	60.108	55	20	467
1	1372095	10	19	Indel	TGGGATCTGTGTGACTTGCC	59.963	55	20	TCGTTGTCCTCTACGCGAAG	59.833	55	20	413
1	1372756	16	20	Indel	TTCGCGTAGAGGACAACGAG	59.833	55	20	CCCGAATCGATTCCTCTCGT	59.331	55	20	398
1	1702432	-11	21	Indel	AGCCGAGGTTTACAACTGGG	59.964	55	20	TCCTGAGATCCCGAACCCAT	60.031	55	20	492
1	2069230	6	22	Indel	TGACTCGTCTCATTGGAGCT	58.45	50	20	ATCGGGCTCGTGACAACTTT	59.965	50	20	448
1	2494672	0	23	Indel	TCTCGGATTTTTCGGAGCTCA	59.451	47.619	21	CGCGCAAGGAAGAGAAGAGT	60.389	55	20	420
1	2736438	2	24	Indel	TCCTCCCTCTTTCTCCCAGG	59.957	60	20	TTCACGGGAGAGGGAGAGAG	60.034	60	20	210
1	2790273	-2	25	Indel	ACAACAGGCAGTTTGGGGAA	60.033	50	20	AGCCCAGTCTACCTGCATTG	59.746	55	20	346
1	2790289	2	26	Indel	ACAACAGGCAGTTTGGGGAA	60.033	50	20	AGCCCAGTCTACCTGCATTG	59.746	55	20	346
1	2790349	1	27	Indel	ACAACAGGCAGTTTGGGGAA	60.033	50	20	AGCCCAGTCTACCTGCATTG	59.746	55	20	346
1	2790468	8	28	Indel	AGGGTGTTACCACTGGGGAA	60.402	55	20	GATGAGAAGGGGCTTTGGCT	60.034	55	20	491
1	2984969	6	29	Indel	AATAGAGGTCGGCGTTCGTC	59.9	55	20	TGGTGGTGATTGCCGTAGTG	60.321	55	20	391
1	3147006	-5	30	Indel	AGAGCTTTAAAATGCAAGCATGT	57.857	34.783	23	GCTGCGGGAGTTTGGTATGA	60.392	55	20	500
1	3198973	9	31	Indel	CTGCACGCCTAGCTCGATAA	59.969	55	20	CTCGGTTGTCTGGACAGCTT	59.966	55	20	435
1	3311580	2	32	Indel	TGTAGAGGAGGGGATGTGCA	59.957	55	20	GTACGACAAGTCAAAGCGCC	59.837	55	20	456
1	3311581	2	33	Indel	TGTAGAGGAGGGGATGTGCA	59.957	55	20	GTACGACAAGTCAAAGCGCC	59.837	55	20	456
1	3424456	6	34	Indel	ACATCGAACACCTATGCCGT	59.465	50	20	TGTGCCGAGTCTCAATTTACT	57.322	42.857	21	399
1	3427528	17	35	Indel	CTCTCTCTCCTCCCCACTCC	60.106	65	20	AAGCGGCGGTAGGGTTTAAA	59.963	50	20	351
1	3427662	21	36	Indel	CTCTCTCTCCTCCCCACTCC	60.106	65	20	AAGCGGCGGTAGGGTTTAAA	59.963	50	20	351
1	3427783	19	37	Indel	CTCTCTCTCCTCCCCACTCC	60.106	65	20	CGGAGGAAGATGATGGCGAA	59.895	55	20	494
1	3428114	8	38	Indel	TTCGCCATCATCTTCCTCCG	59.895	55	20	TTAACCAGGGCTGACGTCAG	59.68	55	20	474
1	3559125	-3	39	Indel	GGGAGGGAAAGGAGGAAACG	60.035	60	20	CTCTCCCCCTTCCAACCCTA	59.956	60	20	370
1	3559392	-9	40	Indel	TAGGGTTGGAAGGGGGAGAG	59.956	60	20	TTCCCTCCCTCTCCCTCTTG	59.957	60	20	421
1	3559570	-1	41	Indel	TAGGGTTGGAAGGGGGAGAG	59.956	60	20	TTCCCTCCCTCTCCCTCTTG	59.957	60	20	421
1	3564922	-9	42	Indel	GAGATGCACTACCGTACGGG	59.97	60	20	TCCCTCCTCCTTTTCCCGAA	60.179	55	20	431
1	3624534	-4	43	Indel	CGGTGGAAAGGGGGACTTAC	60.036	60	20	TCTCTGCTTCCTCTCTCCCC	60.033	60	20	277
1	3672652	4	44	Indel	AGGGCATCGGTTTGTCGATT	60.035	50	20	AACTACACCAAGCCGACGAG	60.039	55	20	315
1	3673291	10	45	Indel	TCATGCTGCATCCCTTGACT	59.378	50	20	AGGAGAAAGCCATTCGTGGG	60.035	55	20	370
1	3674034	-13	46	Indel	GTCTCTCCTGCGCGTTGATA	59.899	55	20	ACCATGGCCGAAAGCAGATT	60.324	50	20	415
1	3723807	6	47	Indel	GAACTAGAGAGGAAGCCCGC	59.897	60	20	GCTATGGCCAACTTCACACG	59.552	55	20	463
1	3724412	-3	48	Indel	GGTGTTGCCTTAGGATCATTTGT	59.236	43.478	23	TGTGGCCCTGCTACAAACAA	60.106	50	20	201
1	3724461	-6	49	Indel	GGTGTTGCCTTAGGATCATTTGT	59.236	43.478	23	TGTGGCCCTGCTACAAACAA	60.106	50	20	201
1	3885624	2	50	Indel	TATGGCTGCCGACAGTTTGT	59.964	50	20	AACGTTTGCAATGGGGCATC	60.037	50	20	176
1	4039736	-5	51	Indel	ACCTACCCAGTAGTCGCACT	59.961	55	20	GTAATCTGGCAAGCTTCGCG	59.973	55	20	460
1	4264349	0	52	Indel	TAGTATGTTCTGCCGGCGAC	59.898	55	20	TGCCCTCTAAATGGTCGACG	59.825	55	20	285
1	4264350	0	53	Indel	TAGTATGTTCTGCCGGCGAC	59.898	55	20	TGCCCTCTAAATGGTCGACG	59.825	55	20	285
1	5547173	-19	54	Indel	TTCTTTCCTCCCCCATTCGC	60.034	55	20	GGAGGAAAGGGAAATGGCGA	60.034	55	20	495
1	5547284	-24	55	Indel	AATCCGACGCTAGCATCGAG	60.04	55	20	GGTTCACGGAGAAACGGACG	61.28	60	20	420
1	5547705	-12	56	Indel	TCGCCATTTCCCTTTCCTCC	60.034	55	20	GAGGGAGGAGAGGGAGAGTC	59.815	65	20	489
1	5547738	-14	57	Indel	TCGCCATTTCCCTTTCCTCC	60.034	55	20	GAGGGAGGAGAGGGAGAGTC	59.815	65	20	489
1	5547770	-22	58	Indel	ACTCGCTGTCGCTTGTATCG	60.524	55	20	ACTTTTCCTTGGGCGGCTAA	59.888	50	20	472
1	5575140	-9	59	Indel	TGACAAGGAAGAAGCGACGG	60.32	55	20	GGAAACCGGTGGATTCGAGT	60.037	55	20	431
1	5672928	-7	60	Indel	GCCGACATGTTACTGTCCCA	60.037	55	20	TCTACCCCATGAACCGCAAC	60.036	55	20	468
1	5674387	3	61	Indel	AATGGCCACATGATGCATGC	59.894	50	20	CGCACATATCTGTTGATCTGCA	59.132	45.455	22	381
1	5674412	2	62	Indel	AATGGCCACATGATGCATGC	59.894	50	20	CGCACATATCTGTTGATCTGCA	59.132	45.455	22	381
1	5679725	2	63	Indel	TGTGCTTGCACGTACTCGAT	60.039	50	20	CAAGCTTTGGGTGTGTTCGG	59.969	55	20	210
1	5694655	-3	64	Indel	TGGGGGAGGTGATCTCTCAT	59.356	55	20	CGGCCATACTTGGTGTCCTT	60.035	55	20	500
1	5700899	-12	65	Indel	AAACCGAAAATGTCACGCGG	60.041	50	20	CATGTACAACCCCATCGGCT	60.107	55	20	359
1	5701163	-4	66	Indel	AGCCGATGGGGTTGTACATG	60.107	55	20	ATTTCAACACCTCCGAGCGT	59.965	50	20	187
1	5702701	-8	67	Indel	CTTCCTCTGTGCTCGTGTGT	59.967	55	20	GCGAGACGAATCTTTTGAGCC	59.939	52.381	21	473
1	5702819	-11	68	Indel	GGCTCAAAAGATTCGTCTCGC	59.939	52.381	21	GCGTCCAGTCGTAGATTCGT	59.902	55	20	485
1	5705144	1	69	Indel	TGCAGTTGATTCAGGGCTGT	59.889	50	20	ATCATGTGGTGCTGAGGTGG	60.035	55	20	360
1	5725501	1	70	Indel	ATCGGCCAGTGTCATTGACA	59.675	50	20	CACCGACAAGGACCATGTGA	59.965	55	20	493
1	5726772	0	71	Indel	CAGATCGAGGGCGTAGAACC	59.969	60	20	ATCTAGGACTGACGGAGCGT	60.107	55	20	104
1	5726859	-4	72	Indel	CAGATCGAGGGCGTAGAACC	59.969	60	20	GTTGAGAACCCCCTCCCATC	59.744	60	20	385
1	5726947	-4	73	Indel	CAGATCGAGGGCGTAGAACC	59.969	60	20	GTTGAGAACCCCCTCCCATC	59.744	60	20	385
1	5726966	-5	74	Indel	CAGATCGAGGGCGTAGAACC	59.969	60	20	GTTGAGAACCCCCTCCCATC	59.744	60	20	385
1	5738424	-5	75	Indel	TGACAGGTTTTTGGGCTGGT	60.033	50	20	CGGTGGTAGGCTGACAATGT	60.036	55	20	461
1	5752784	1	76	Indel	CTCAAAGTGGCCTGCTAGCT	60.036	55	20	AACATTTGCAGCTGCTAGCC	59.471	50	20	420
1	5758138	3	77	Indel	TTTTTCCACGTGGCGTTGAC	59.901	50	20	CGGCGTGAGGAGAGAAAGAG	60.179	60	20	165
1	5758140	3	78	Indel	TTTTTCCACGTGGCGTTGAC	59.901	50	20	CGGCGTGAGGAGAGAAAGAG	60.179	60	20	165
1	5762462	-6	79	Indel	GTCCAGCTAGCCGTCTGTAC	59.899	60	20	GCAAAACGTTCGTGAGCCAT	60.04	50	20	308
1	5762563	0	80	Indel	GTCCAGCTAGCCGTCTGTAC	59.899	60	20	GCAAAACGTTCGTGAGCCAT	60.04	50	20	308
1	5762761	-2	81	Indel	GGCTCACGAACGTTTTGCAT	60.04	50	20	TCCCATCTTCAACGTGCTCC	60.036	55	20	471
1	5765888	6	82	Indel	AAAGGAGCAGAGCAGTGCAA	60.179	50	20	GGCAGTCAATCAGCTACGGA	59.824	55	20	484
1	5767780	3	83	Indel	TCCCTCCGTCCCATGATACA	59.737	55	20	GCGCTCAGGTCTTTTGTTGG	60.04	55	20	430
1	5772218	-4	84	Indel	CTCCTCCCTCCAGCTCTACA	59.74	60	20	ATTGGTGAGCCTAGCAACCC	60.034	55	20	492
1	5772265	-5	85	Indel	CTCCTCCCTCCAGCTCTACA	59.74	60	20	ATTGGTGAGCCTAGCAACCC	60.034	55	20	492
1	5775082	0	86	Indel	GGCGACGTGGTTGAAAGAGA	60.599	55	20	GCAGCTGATAATTTGGGCCG	59.969	55	20	228
1	5778906	-1	87	Indel	GGACTAGCCGTGCTTATCCC	59.966	60	20	CGAGATGAGTAGCACGTCCC	59.97	60	20	494
1	5778936	-9	88	Indel	GGACTAGCCGTGCTTATCCC	59.966	60	20	CGAGATGAGTAGCACGTCCC	59.97	60	20	494
1	5783322	2	89	Indel	AGGTAGACTAGCTGCTGCCT	60.033	55	20	ACTGGACGAATTGCCCTCTG	60.036	55	20	303
1	5783891	1	90	Indel	CTCGCAAGCACGTGATTAGC	59.974	55	20	AGCGCAGACATGAGTTTCCA	59.965	50	20	488
1	5789845	2	91	Indel	TCCTGTAGGATTTGAGCAACGT	59.698	45.455	22	GGCCATGTCCTACAGTCTCG	59.897	60	20	478
1	5789875	-2	92	Indel	TCATGCGAATCAAAGGGCCT	60.034	50	20	GGCCATGTCCTACAGTCTCG	59.897	60	20	412
1	5789884	-1	93	Indel	TCATGCGAATCAAAGGGCCT	60.034	50	20	GGCCATGTCCTACAGTCTCG	59.897	60	20	412
1	5790478	3	94	Indel	AGCGTGGCTAAGACACTGTC	60.038	55	20	CGTATCCCTCGTGCAGCTAG	60.04	60	20	339
1	5792500	1	95	Indel	GGACCCACATGTTAGTCGCA	60.037	55	20	CTCCCCGTTGATGAACACCA	59.964	55	20	432
1	5792577	-3	96	Indel	GGACCCACATGTTAGTCGCA	60.037	55	20	CTCCCCGTTGATGAACACCA	59.964	55	20	432
1	5793026	-5	97	Indel	TGGTGTTCATCAACGGGGAG	59.964	55	20	CGTCTACGTCTTCCTCACCG	59.903	60	20	492
1	5820804	9	98	Indel	ATGTTTGAGGCATGAGGGGG	60.033	55	20	TCAATACTCCCACCGTCCCA	60.252	55	20	317
1	5820906	4	99	Indel	ATGTTTGAGGCATGAGGGGG	60.033	55	20	TCAATACTCCCACCGTCCCA	60.252	55	20	317
1	5820932	2	100	Indel	ATGTTTGAGGCATGAGGGGG	60.033	55	20	CGCTCCGCCCCTAGAATTAA	59.608	55	20	430
1	5822992	-6	101	Indel	AGCCAACGACTCACAAAGCT	60.179	50	20	ACGTCCTCTTGTCGAAGCTC	59.759	55	20	392
1	5823088	1	102	Indel	AGCTTCGACAAGAGGACGTC	59.759	55	20	TGGAGCTCGATCATCTGCAC	59.896	55	20	178
1	5823879	4	103	Indel	ATGGTGTCATTGCATGCGTG	59.828	50	20	GCGTACCGTTTCACCCCTAT	59.824	55	20	167
1	5824127	5	104	Indel	GGTTCGCAACGTGGGATTTC	60.11	55	20	AGGAGCGTGTTTCCTAGTGC	60.037	55	20	490
1	5830872	1	105	Indel	TTTTGGGACCGAGAAGCGAG	60.32	55	20	AGCATTTCAAAGAAGCCCCCT	60.203	47.619	21	203
1	5831115	-8	106	Indel	AGGGGGCTTCTTTGAAATGCT	60.203	47.619	21	TCTCTGGGTGTGATGGGAGA	59.587	55	20	417
1	5831200	-11	107	Indel	AGGGGGCTTCTTTGAAATGCT	60.203	47.619	21	TCTCTGGGTGTGATGGGAGA	59.587	55	20	417
1	5832310	5	108	Indel	GCCGTTTTTAAGTGCAGCCA	59.969	50	20	ATCTGGGTGACTGACTGGGT	60.179	55	20	312
1	5832317	6	109	Indel	GCCGTTTTTAAGTGCAGCCA	59.969	50	20	ATCTGGGTGACTGACTGGGT	60.179	55	20	312
1	5832348	8	110	Indel	GCCGTTTTTAAGTGCAGCCA	59.969	50	20	ATCTGGGTGACTGACTGGGT	60.179	55	20	312
1	5834013	-5	111	Indel	GGCAAGGAAAAGCATCAGGC	60.108	55	20	CAGCAATCACTTCAGGGGGT	59.961	55	20	375
1	5834035	-7	112	Indel	GCCTGCCCTGGAAACAAATG	60.037	55	20	CTTCTCTGCCAGCACTTCGA	60.038	55	20	480
1	5838421	-4	113	Indel	GATAAACCAGGGGCAGTGCT	60.034	55	20	CGTAGGTGTGCGTTTACCCT	60.038	55	20	264
1	5838531	-5	114	Indel	GATAAACCAGGGGCAGTGCT	60.034	55	20	CGTAGGTGTGCGTTTACCCT	60.038	55	20	264
1	5847305	5	115	Indel	AGGTGGTTTACGCGGTTTCT	59.893	50	20	ACCCGGTTTTCAGTGCTGAA	60.107	50	20	500
1	5847322	5	116	Indel	AGGTGGTTTACGCGGTTTCT	59.893	50	20	ACCCGGTTTTCAGTGCTGAA	60.107	50	20	500
1	5888480	-7	117	Indel	CAAGGCACACACACTTGCAA	59.827	50	20	TTTTGTGTTCAGCTTGGCCG	59.898	50	20	445
1	5966016	3	118	Indel	AGACAACAGTGGCCATGTGT	59.817	50	20	GTGGCTGTGTGGTGCAAATT	59.895	50	20	485
1	5966431	-1	119	Indel	AATTTGCACCACACAGCCAC	59.895	50	20	GGTTGGCCATGGCATTGATG	60.179	55	20	262
1	5966570	1	120	Indel	GAAGCCCTAACCCTAGCAGC	60.179	60	20	TCTTTGGCTTGGTGGTCCTG	60.179	55	20	496
1	5966605	-1	121	Indel	GAAGCCCTAACCCTAGCAGC	60.179	60	20	TCTTTGGCTTGGTGGTCCTG	60.179	55	20	496
1	6001725	-6	122	Indel	GCTACCGAAAATGTGCCACA	59.122	50	20	CTCCTCTAGTCTGCCCCCTT	60.032	60	20	362
1	6012174	-1	123	Indel	GTGCTTCCCTCCTTTTTGCG	60.039	55	20	ATCGCGATCGCTTTTCTTGC	59.973	50	20	491
1	6012494	-2	124	Indel	AGTGCAAGAAAAGCGATCGC	59.833	50	20	ACCCCCTTCAATTCGTCTGAC	59.997	52.381	21	358
1	6015430	-8	125	Indel	TCACGCTCAAGCAAGGACTT	59.893	50	20	CCCTCTACACAGCAGCAAGT	59.677	55	20	439
1	6031065	9	126	Indel	GCGCCATCCTCTTTGTTGC	60.154	57.895	19	CTGGTGGAGAAAGGGGCTTT	59.887	55	20	456
1	6033482	-4	127	Indel	CACCACACCTCGCTACAACT	59.966	55	20	ACCGAGGGAGTCCTAAGCAA	60.252	55	20	313
1	6089013	-8	128	Indel	GGTTCACATACCCCTGCCTC	60.107	60	20	GCAAGCTTGTCAAGGACACC	59.688	55	20	321
1	6089244	1	129	Indel	CCCCTGCCTCAACAGAAGTT	59.889	55	20	TGCTCGTTGTCCTCCTTCAG	59.682	55	20	497
1	6126793	0	130	Indel	TTCAAGACGCACACTCAGGC	60.88	55	20	GGCCCCTTTGATTTGGAGGA	59.959	55	20	403
1	6137252	-13	131	Indel	GGCTGCCGGACATATACACA	59.894	55	20	AACGAAGGGACCTTTGTGCA	60.107	50	20	472
1	6143614	-1	132	Indel	TACTTCCATCTCTGGGGCGA	60.033	55	20	TGAGTGTCACTAGTGCAGCG	60.039	55	20	364
1	6144152	6	133	Indel	CGCCAGGGGTCTGTCTTATC	59.895	60	20	TCTTCACCACCACGGACATG	59.965	55	20	488
1	6144203	4	134	Indel	CGCCAGGGGTCTGTCTTATC	59.895	60	20	TCTTCACCACCACGGACATG	59.965	55	20	488
1	6145233	0	135	Indel	GCCATTCAGGGTGTGAGGAA	59.962	55	20	AGGCACAACCACCCTTAACC	60.179	55	20	414
1	6145543	0	136	Indel	GCCCTCCCTTCTGACACAAG	60.322	60	20	ATCTGAGCACCAGTGAAGCC	60.036	55	20	478
1	6160624	4	137	Indel	GAGTACTCAGATCAGGGCGC	59.969	60	20	CGCACGCATACAAAAAGGGT	59.76	50	20	424
1	6160633	0	138	Indel	GAGTACTCAGATCAGGGCGC	59.969	60	20	CGCACGCATACAAAAAGGGT	59.76	50	20	424
1	6166220	-4	139	Indel	TGCCTTCTGATTGAACCGGT	59.6	50	20	GCATTCGAGTGAGAGGAGGG	59.896	60	20	484
1	6166429	-3	140	Indel	TGCCTTCTGATTGAACCGGT	59.6	50	20	GCATTCGAGTGAGAGGAGGG	59.896	60	20	484
1	6178629	-5	141	Indel	CGGATTTTGATCGCACGGTC	59.974	55	20	TGTTCGACCGTTGTCCTCAG	59.968	55	20	380
1	6202560	-1	142	Indel	GGCTTCTTCGGTTCTTCCCA	59.964	55	20	CCCCGGTGGAATGGAAAAGA	59.961	55	20	327
1	6202656	-1	143	Indel	GGCTTCTTCGGTTCTTCCCA	59.964	55	20	CCCCGGTGGAATGGAAAAGA	59.961	55	20	327
1	6205095	4	144	Indel	GTCATCCTCAACAAGGCCCA	59.962	55	20	AGTGCACGATTACCATGGGG	60.107	55	20	394
1	6208388	-7	145	Indel	GTGCAGCGTAGACTTGGTGA	60.32	55	20	ACGATGCATGAACCCCAACT	59.962	50	20	313
1	6211910	0	146	Indel	TCGGGATAAAAAGCTCGGGC	60.463	55	20	TCCGGCCCAACTTTTTATCCT	59.644	47.619	21	371
1	6211981	0	147	Indel	CCGTTTCATCGTGATTGTTGCT	60.096	45.455	22	CTCCTGACTATTTTCAGCCCCA	59.76	50	22	411
1	6212031	-4	148	Indel	AGGATAAAAAGTTGGGCCGGA	59.644	47.619	21	AGCAACAATCACGATGAAACGG	60.096	45.455	22	332
1	6214893	-2	149	Indel	GTTATCCACGGTGGCAGTCA	60.037	55	20	GTAGTAGCTGAGAGGCTGCG	59.97	60	20	487
1	6215096	-1	150	Indel	GTTATCCACGGTGGCAGTCA	60.037	55	20	GTAGTAGCTGAGAGGCTGCG	59.97	60	20	487
1	6215423	5	151	Indel	CCTGACCACCACCCTCATTC	60.035	60	20	CACAGGGCTTTGCTTGGTTG	60.25	55	20	469
1	6215433	3	152	Indel	CCTGACCACCACCCTCATTC	60.035	60	20	CACAGGGCTTTGCTTGGTTG	60.25	55	20	469
1	6215510	-1	153	Indel	CCTGACCACCACCCTCATTC	60.035	60	20	CACAGGGCTTTGCTTGGTTG	60.25	55	20	469
1	6228074	-5	154	Indel	GAGTCTACGTGCTCTCGCTC	59.973	60	20	GACCATTCTGCCAACCCTGA	59.962	55	20	348
1	6228895	-2	155	Indel	GGCACAGCACTATCACACCT	60.036	55	20	ACGACCATGGTTCTACCTGC	59.751	55	20	466
1	6228937	0	156	Indel	GGCACAGCACTATCACACCT	60.036	55	20	ACGACCATGGTTCTACCTGC	59.751	55	20	466
1	6229127	-2	157	Indel	GGCACAGCACTATCACACCT	60.036	55	20	ACGACCATGGTTCTACCTGC	59.751	55	20	466
1	6241646	-4	158	Indel	CAGGTGTTTGTGTTGAGCGG	59.971	55	20	TGACAGCCAAACTCTGCAGA	59.531	50	20	414
1	6243152	1	159	Indel	GGTCGTTCCATGTGGCAAAC	60.04	55	20	GCTCCGGCTTTCTTACCTGT	60.036	55	20	181
1	6243212	5	160	Indel	GGTCGTTCCATGTGGCAAAC	60.04	55	20	GCTCCGGCTTTCTTACCTGT	60.036	55	20	181
1	6244135	-7	161	Indel	TGCTTCTACGAGACCGAACG	59.833	55	20	GGTTGTGTACCCCAGTGTGT	59.818	55	20	480
1	6244139	-7	162	Indel	TGCTTCTACGAGACCGAACG	59.833	55	20	GGTTGTGTACCCCAGTGTGT	59.818	55	20	480
1	6244256	-1	163	Indel	TGCTTCTACGAGACCGAACG	59.833	55	20	GGTTGTGTACCCCAGTGTGT	59.818	55	20	480
1	6244269	2	164	Indel	TGCTTCTACGAGACCGAACG	59.833	55	20	GGTTGTGTACCCCAGTGTGT	59.818	55	20	480
1	6270359	7	165	Indel	TCTCCGCCGCCATTTCTATC	59.966	55	20	CCCGTCGTCTTCATCTCTCG	59.972	60	20	400
1	6275497	2	166	Indel	TCGAAGAAGGTGTTCCTGGC	59.965	55	20	CTGCAAGACACCACACAAGC	59.97	55	20	222
1	6275500	2	167	Indel	TCGAAGAAGGTGTTCCTGGC	59.965	55	20	CTGCAAGACACCACACAAGC	59.97	55	20	222
1	6275501	2	168	Indel	TCGAAGAAGGTGTTCCTGGC	59.965	55	20	CTGCAAGACACCACACAAGC	59.97	55	20	222
1	6275625	-3	169	Indel	TCGAAGAAGGTGTTCCTGGC	59.965	55	20	AAGTGTCCCCAAAGCCGAAT	59.888	50	20	474
1	6275747	-5	170	Indel	GCTTGTGTGGTGTCTTGCAG	59.97	55	20	AAGTGTCCCCAAAGCCGAAT	59.888	50	20	272
1	6275899	-16	171	Indel	ATTCGGCTTTGGGGACACTT	59.888	50	20	ACCATAGGCCATAGGGAGCT	59.805	55	20	345
1	6275916	-14	172	Indel	ATTCGGCTTTGGGGACACTT	59.888	50	20	ACCATAGGCCATAGGGAGCT	59.805	55	20	345
1	6279925	-2	173	Indel	TGAGCTTTGAACGCACAGTG	59.343	50	20	CTCTGTCGAGATCCCCTCCA	60.106	60	20	444
1	6279961	-1	174	Indel	TGAGCTTTGAACGCACAGTG	59.343	50	20	CTCTGTCGAGATCCCCTCCA	60.106	60	20	444
1	6322763	-4	175	Indel	TTCGACGTCTGGTTCACCTG	59.968	55	20	GACGCCCAGGACTTTTGGTA	59.964	55	20	416
1	6322959	-1	176	Indel	TTCGACGTCTGGTTCACCTG	59.968	55	20	GACGCCCAGGACTTTTGGTA	59.964	55	20	416
1	6332841	-6	177	Indel	AGGACAGTAGATTCCGGGCT	60.032	55	20	CCTTGGACATCGACTGCCTT	60.036	55	20	109
1	6333377	-2	178	Indel	AGCCTTCTGGAGTCCCATCT	59.956	55	20	TTTCACTAACCACGCGAGGT	59.61	50	20	471
1	6334803	-3	179	Indel	GCGCAATGCCTTCCTCTTTT	59.755	50	20	GCCTTCGATGAAACTTGAGGG	59.26	52.381	21	331
1	6334831	-4	180	Indel	GCGCAATGCCTTCCTCTTTT	59.755	50	20	GCCTTCGATGAAACTTGAGGG	59.26	52.381	21	331
1	6336840	-2	181	Indel	TCAGAGGATCAGTGGCATGC	59.82	55	20	CACTCAGAGGCTCAAGCAGA	59.393	55	20	364
1	6341057	4	182	Indel	TGCAGTCAGGTCAGCAGAAG	59.966	55	20	TTGGCAGTGGTTGGTGATGA	59.815	50	20	449
1	6341070	3	183	Indel	TGCAGTCAGGTCAGCAGAAG	59.966	55	20	TTGGCAGTGGTTGGTGATGA	59.815	50	20	449
1	6344821	0	184	Indel	TGATGTTCGAGGTGCTTGCT	59.965	50	20	CTTGAGGACTTCCGGTGCAA	60.25	55	20	375
1	6344836	-1	185	Indel	TGATGTTCGAGGTGCTTGCT	59.965	50	20	CTTGAGGACTTCCGGTGCAA	60.25	55	20	375
1	6344838	0	186	Indel	TGATGTTCGAGGTGCTTGCT	59.965	50	20	CTTGAGGACTTCCGGTGCAA	60.25	55	20	375
1	6346555	2	187	Indel	AAAGAGTAGGCAACGGACGG	60.038	55	20	GCCCGTCCACTGTTTCTTCT	60.25	55	20	326
1	6347128	2	188	Indel	AAGGGGTAGCAACTGGTGTG	59.89	55	20	CGTTTCTTCCGCGTTTGGTT	59.972	50	20	240
1	6353284	0	189	Indel	CGGGCTGATCGATGCAAAAG	59.971	55	20	GGACTACCTGCTTTCCGACC	60.108	60	20	495
1	6353336	0	190	Indel	GTCGGAAAGCAGGTAGTCCC	60.108	60	20	TGGCATACGAATTGGGTGGT	59.67	50	20	429
1	6356218	0	191	Indel	TTTGATGAGGCTGGGGTGTC	59.962	55	20	CCGATTCTGAAGCCACTCGA	59.827	55	20	480
1	6356338	5	192	Indel	TTTGATGAGGCTGGGGTGTC	59.962	55	20	CCGATTCTGAAGCCACTCGA	59.827	55	20	480
1	6356369	3	193	Indel	TTTGATGAGGCTGGGGTGTC	59.962	55	20	CCGATTCTGAAGCCACTCGA	59.827	55	20	480
1	6359767	1	194	Indel	TCAATGAAACCCTGGGAGGC	59.96	55	20	TTGTTTTGCTGCCATCGGTG	59.968	50	20	431
1	6367675	-6	195	Indel	CATCACCTCGTGCATGCATG	59.971	55	20	CTGTGCCAAGACAACGGTTG	59.971	55	20	315
1	6367873	-9	196	Indel	CAACCGTTGTCTTGGCACAG	59.971	55	20	TGGTGAAAGGGGGAGTTTGG	59.813	55	20	327
1	6368669	7	197	Indel	AGCCTAGCTAAGCAAGTGCA	59.385	50	20	ATTGAGGTCAGACGGCAGTG	60.037	55	20	389
1	6368692	6	198	Indel	TAGCACAATCACGACGGTCC	60.109	55	20	TGCTCATGCTTATGCGTCCA	60.108	50	20	230
1	6371111	5	199	Indel	TGCACTGGTGGTGTACTGTC	59.894	55	20	TTGAGAGGAAGAACCGCACC	59.965	55	20	487
1	6372132	1	200	Indel	AGGACCAGGAGCAGAAGAGT	59.884	55	20	ACGCGTGATGGCTAAAGGAA	60.037	50	20	241
1	6373853	1	201	Indel	CCTCAGGATGCTCCGATGAG	59.682	60	20	TTGAGGAGGTGCAGCTTAGC	60.036	55	20	162
1	6373906	7	202	Indel	CCTCAGGATGCTCCGATGAG	59.682	60	20	AAGGGCGAAAGGGGAGAAAG	59.962	55	20	222
1	6375108	-1	203	Indel	TTTCCTCCATAGCGGCGTTT	60.036	50	20	CCCTCACCTCAATGGCTAGC	60.179	60	20	376
1	6384160	2	204	Indel	AGGAAGGTCGTTCGCGTTAA	59.685	50	20	GGGGTGGAGTATGCAATGGA	59.449	55	20	351
1	6385167	-1	205	Indel	ATTTCTGTGCGCACGCTTTT	59.969	45	20	GGAGAGAGCAGGTTCGGAAC	60.109	60	20	191
1	6385170	0	206	Indel	ATTTCTGTGCGCACGCTTTT	59.969	45	20	GGAGAGAGCAGGTTCGGAAC	60.109	60	20	191
1	6385353	-9	207	Indel	ATTTCTGTGCGCACGCTTTT	59.969	45	20	ATGATGCCCGAGAAGTGGTC	59.821	55	20	498
1	6392689	-9	208	Indel	AAGTGGGTGTTTGCATGTGC	59.895	50	20	ATGTCGCTGTGTACTGTGCA	59.967	50	20	247
1	6394134	-5	209	Indel	TATACGTGGGGGCTCCGTAA	60.106	55	20	TGCCTTCTGAATTCGCGAGT	60.037	50	20	321
1	6394363	-2	210	Indel	ACTCGCGAATTCAGAAGGCA	60.037	50	20	GGGAACAAGCATCAGCAACC	59.755	55	20	385
1	6394364	-1	211	Indel	ACTCGCGAATTCAGAAGGCA	60.037	50	20	GGGAACAAGCATCAGCAACC	59.755	55	20	385
1	6399205	-3	212	Indel	TGCTAGCTGCCCTCATTGAG	59.82	55	20	AGGGGTAGAACGTAGAGGCA	59.666	55	20	323
1	6399213	-4	213	Indel	TGCTAGCTGCCCTCATTGAG	59.82	55	20	AGGGGTAGAACGTAGAGGCA	59.666	55	20	323
1	6399326	-9	214	Indel	ATCTACTCCCACCGTCCCAT	59.735	55	20	GGGAATGCTTGATTGAATGGGA	58.967	45.455	22	479
1	6400140	2	215	Indel	CCAGTCTCGTGGAGAAACCC	60.037	60	20	TGTCAAAACCAAGCCCCTGT	60.033	50	20	278
1	6402366	-8	216	Indel	CAATGCCCAATGGTGTTGCA	59.965	50	20	GTCTGGGCAATGATGGGGAA	60.033	55	20	470
1	6402650	-4	217	Indel	TTCCCCATCATTGCCCAGAC	60.033	55	20	GCCCATGTATCGGTGACACA	60.108	55	20	263
1	6402743	2	218	Indel	TTCCCCATCATTGCCCAGAC	60.033	55	20	GCCCATGTATCGGTGACACA	60.108	55	20	263
1	6402756	4	219	Indel	TTCCCCATCATTGCCCAGAC	60.033	55	20	GCCCATGTATCGGTGACACA	60.108	55	20	263
1	6405179	3	220	Indel	CACGTAAGCGAGCCTAGAGG	59.97	60	20	ACTTGTTGTTCCTGCGCAAC	59.899	50	20	344
1	6405231	1	221	Indel	CACGTAAGCGAGCCTAGAGG	59.97	60	20	ACTTGTTGTTCCTGCGCAAC	59.899	50	20	344
1	6405732	-6	222	Indel	AATCCACTGGACGAGGAGGA	59.959	55	20	TCAAAGCCAACGAGCAAAGC	59.969	50	20	140
1	6406409	-2	223	Indel	CTGCTGCAACCAACAACTCC	59.969	55	20	CAGTTGGCAAGGGGTAGAGG	60.035	60	20	387
1	6406615	-3	224	Indel	ACTTCTTCGAGGCAGGTGTG	59.966	55	20	CAACTGAACTAGGGGCAGGG	60.035	60	20	329
1	6410258	-1	225	Indel	AACCCGCTCCAGAAAACCAA	60.106	50	20	TTCGGATCGCTCTTCCATGG	59.895	55	20	315
1	6416101	-13	226	Indel	GCAAAGCTTGGTGTGTTCGT	59.899	50	20	GCAACCACTAGCAAACCGTG	60.04	55	20	298
1	6416437	-6	227	Indel	GTCGGAGAAGCTAGGCAGTC	59.898	60	20	AACACGTTTGTCCTCTGGCT	59.82	50	20	434
1	6420124	-5	228	Indel	TCGCCGATCGAGTAGTAGGT	59.894	55	20	CTCCCTGAAACGGTGACACA	59.894	55	20	339
1	6420374	3	229	Indel	TGTGTCACCGTTTCAGGGAG	59.894	55	20	CATCAGACCCACATGTCGGT	59.75	55	20	455
1	6421149	-10	230	Indel	TGCACAAGATCCGACCTTCC	60.036	55	20	TGATAGAACCATGGGCGGTG	59.82	55	20	282
1	6429506	2	231	Indel	CCGCCATATCTTCGTGTGGA	59.896	55	20	ATAAGTAACACCGAGGCGCC	60.179	55	20	499
1	6429726	1	232	Indel	CCGCCATATCTTCGTGTGGA	59.896	55	20	ATAAGTAACACCGAGGCGCC	60.179	55	20	499
1	6431918	5	233	Indel	AGGGATGTGTCGAGGTCGTA	60.035	55	20	TCGACGAGAGGAGTTGACCT	59.964	55	20	199
1	6431930	8	234	Indel	AGGGATGTGTCGAGGTCGTA	60.035	55	20	TCGACGAGAGGAGTTGACCT	59.964	55	20	199
1	6434930	-11	235	Indel	TCTCACTCTTCTGCTCCGGA	59.962	55	20	GTGCACCTAGCTGTCGTTCT	60.038	55	20	378
1	6434940	-11	236	Indel	TCTCACTCTTCTGCTCCGGA	59.962	55	20	GTGCACCTAGCTGTCGTTCT	60.038	55	20	378
1	6435041	-5	237	Indel	TCTCACTCTTCTGCTCCGGA	59.962	55	20	GTGCACCTAGCTGTCGTTCT	60.038	55	20	378
1	6435648	-2	238	Indel	CATAGGCCCTCACCCTGTTG	60.107	60	20	AAAGACGGGTCTAGAGTCCA	57.401	50	20	355
1	6435811	1	239	Indel	CATAGGCCCTCACCCTGTTG	60.107	60	20	TGAAAGATGAGTTTAGAGTCCACA	57.581	37.5	24	500
1	6438081	-6	240	Indel	AGCTCCACTGGACTTTCGTG	59.966	55	20	TGTACCTTGCCCGTGACATC	60.037	55	20	242
1	6438349	-3	241	Indel	AGCTCCACTGGACTTTCGTG	59.966	55	20	CATCTTCCTCATCACCGGCA	59.821	55	20	389
1	6439402	-2	242	Indel	GGAGGAGGCGATCTAGGTGA	60.179	60	20	ACGAGATCAAAACCACGGCT	59.965	50	20	164
1	6445323	-2	243	Indel	TGAGAGGGTAGGGCCGATAG	59.887	60	20	GCCATCCCTTGTAGACGAGG	59.895	60	20	493
1	6445397	0	244	Indel	CCTCTCCACAACGCGATTCT	60.109	55	20	GCGATACCTGCCGTGTATCA	59.968	55	20	429
1	6445497	0	245	Indel	CCTCTCCACAACGCGATTCT	60.109	55	20	GCGATACCTGCCGTGTATCA	59.968	55	20	429
1	6453466	-7	246	Indel	GAGACCTTCACCTCATCCGAC	59.865	57.143	21	TGACACGGTTGCGAGGAATT	60.25	50	20	493
1	6453658	-4	247	Indel	CGTGGTTTCGACCCCAAAAC	59.97	55	20	AGCCCCAACCACATTGAAGT	59.812	50	20	345
1	6453661	-4	248	Indel	CGTGGTTTCGACCCCAAAAC	59.97	55	20	AGCCCCAACCACATTGAAGT	59.812	50	20	345
1	6454177	-6	249	Indel	ACTTCAATGTGGTTGGGGCT	59.812	50	20	ACCATGACCATCACCATGCA	59.668	50	20	376
1	6454209	0	250	Indel	GTCAAAACGCTGAGCATGCA	60.04	50	20	ACCATGACCATCACCATGCA	59.668	50	20	107
1	6454210	0	251	Indel	GTCAAAACGCTGAGCATGCA	60.04	50	20	ACCATGACCATCACCATGCA	59.668	50	20	107
1	6454226	2	252	Indel	GTCAAAACGCTGAGCATGCA	60.04	50	20	ACCATGACCATCACCATGCA	59.668	50	20	107
1	6454228	3	253	Indel	GTCAAAACGCTGAGCATGCA	60.04	50	20	ACCATGACCATCACCATGCA	59.668	50	20	107
1	6457204	-1	254	Indel	GAAGCCACCCCTCGTAGAAG	59.824	60	20	AGGGAACTATGGCGTTGTCG	60.108	55	20	324
1	6457983	1	255	Indel	TGGCTCCAAACTGTGTGGTT	60.034	50	20	TTGCAGCGACTTTGTTGGTG	59.9	50	20	167
1	6460001	0	256	Indel	TGCCCAAAAACATCACAGCG	59.968	50	20	GCGCGTAGGGATAGGTGAAA	59.896	55	20	344
1	6460227	-7	257	Indel	CCTACGCGCCTGTAATCAGT	59.898	55	20	CGGAAGGAGAGGAGGAGGAA	60.033	60	20	331
1	6461735	2	258	Indel	AAGTCGCCTCATGCCTGATT	59.746	50	20	GCCATGAGATTGCATTAACCCC	59.964	50	22	494
1	6466302	-1	259	Indel	GCATGCCTTTTGAGGTGCAA	59.966	50	20	CGCTGTTCTCGAAAATGGCC	60.179	55	20	342
1	6466580	-9	260	Indel	GGCCATTTTCGAGAACAGCG	60.179	55	20	GACACGAGGTCGACCAGATC	59.901	60	20	455
1	6474160	-2	261	Indel	CGTGCCACAAACACAATCGT	59.971	50	20	GTTCCCGTTACCCAGTCCTG	60.037	60	20	463
1	6474420	-3	262	Indel	CGTGCCACAAACACAATCGT	59.971	50	20	GTTCCCGTTACCCAGTCCTG	60.037	60	20	463
1	6477238	1	263	Indel	CATCTTATCTCCCGTGCGCT	59.967	55	20	ATGATCCTAGCCGCGCAATT	60.25	50	20	236
1	6477278	3	264	Indel	ATATCCGTGTGCGTCCGTAC	59.97	55	20	ATGATCCTAGCCGCGCAATT	60.25	50	20	109
1	6477464	0	265	Indel	ATATCCGTGTGCGTCCGTAC	59.97	55	20	GGAAGACGAGTCTACATGCCA	59.523	52.381	21	338
1	6483224	6	266	Indel	GAGGGGATGTGAGTGAGGGA	60.326	60	20	GTGGGCCACTGTATCGGTTT	60.322	55	20	146
1	6483606	-4	267	Indel	AAACCGATACAGTGGCCCAC	60.322	55	20	TCCCATCCAAAAACAACCCCA	60.062	47.619	21	425
1	6483632	-7	268	Indel	TGCCTCATGTCCAGATTCGT	59.095	50	20	ATGGCAGTTGTTCCACCACA	60.106	50	20	484
1	6490583	1	269	Indel	CCATCCTTCGTCTCTCGTGG	59.899	60	20	AAATGGCGGTTGCACCTAGA	59.962	50	20	214
1	6490612	1	270	Indel	CCATCCTTCGTCTCTCGTGG	59.899	60	20	AAATGGCGGTTGCACCTAGA	59.962	50	20	214
1	6490618	2	271	Indel	CCATCCTTCGTCTCTCGTGG	59.899	60	20	AAATGGCGGTTGCACCTAGA	59.962	50	20	214
1	6490637	1	272	Indel	CCATCCTTCGTCTCTCGTGG	59.899	60	20	ATGATGAGGGGGAATCGGGA	60.104	55	20	294
1	6490655	6	273	Indel	CCATCCTTCGTCTCTCGTGG	59.899	60	20	ATGATGAGGGGGAATCGGGA	60.104	55	20	294
1	6500366	2	274	Indel	TCTGATCGCCCCTATCGCTA	59.962	55	20	GCGTTTGCATGCACTGTGTA	60.041	50	20	441
1	6502264	-1	275	Indel	GAGTCGCGGATGAAGATCGT	59.97	55	20	AAGTGGCGTCCCGATTTTCT	59.964	50	20	492
1	6517711	-1	276	Indel	AGCCAACGCTCACTCAATCC	60.675	55	20	TACATCTGGGGTTGTTGGCC	59.961	55	20	187
1	6517860	-1	277	Indel	AGAAGTAGCGTGCAACTGCT	59.966	50	20	TCCTCTTGCTCTGCTCCTCT	59.959	55	20	350
1	6518005	-3	278	Indel	GGCCAACAACCCCAGATGTA	59.961	55	20	TCGTCCTATTCATGGCGCTC	59.968	55	20	402
1	6519259	-7	279	Indel	TCTCGAGATTCATGTCGCGG	59.971	55	20	CGGTTCGTCGTTTTCATCCG	59.908	55	20	322
1	6519307	2	280	Indel	TCTCGAGATTCATGTCGCGG	59.971	55	20	CGGTTCGTCGTTTTCATCCG	59.908	55	20	322
1	6531192	-4	281	Indel	CAATTGTGCGGGCTAACCAG	59.829	55	20	TTTGAGTGACGCAAGGGAGG	60.25	55	20	474
1	6536460	3	282	Indel	TTCGGACAGCGACATTGTGA	59.967	50	20	GTACATCTCGGAGCTGGAGC	59.969	60	20	344
1	6536464	3	283	Indel	TTCGGACAGCGACATTGTGA	59.967	50	20	GTACATCTCGGAGCTGGAGC	59.969	60	20	344
1	6536512	-3	284	Indel	TTCGGACAGCGACATTGTGA	59.967	50	20	GTACATCTCGGAGCTGGAGC	59.969	60	20	344
1	6538116	-3	285	Indel	AAGTCGGTAGGGCATAGCTT	58.503	50	20	GCCCTTAGCCTGGAACTTGG	60.681	60	20	483
1	6538128	-2	286	Indel	AAGTCGGTAGGGCATAGCTT	58.503	50	20	GCCCTTAGCCTGGAACTTGG	60.681	60	20	483
1	6549620	-8	287	Indel	GCTTCACGTAGCGCTTGATG	59.974	55	20	ACATGCACCGTCATCAGGAT	59.457	50	20	415
1	6552081	-2	288	Indel	GCTCAGACTGCCACTGTCTT	59.965	55	20	TGTCTCTTCCTCTCCCCCAG	59.958	60	20	326
1	6552118	-2	289	Indel	GCTCAGACTGCCACTGTCTT	59.965	55	20	TGTCTCTTCCTCTCCCCCAG	59.958	60	20	326
1	6552185	-5	290	Indel	GCTCAGACTGCCACTGTCTT	59.965	55	20	TGTCTCTTCCTCTCCCCCAG	59.958	60	20	326
1	6552206	-7	291	Indel	GCTCAGACTGCCACTGTCTT	59.965	55	20	TGTCTCTTCCTCTCCCCCAG	59.958	60	20	326
1	6552293	-6	292	Indel	CTGGGGGAGAGGAAGAGACA	59.958	60	20	TATCCAAAGGCGACACCACC	60.036	55	20	468
1	6552354	-6	293	Indel	CTGGGGGAGAGGAAGAGACA	59.958	60	20	TATCCAAAGGCGACACCACC	60.036	55	20	468
1	6553409	-2	294	Indel	TGCATGTGCGACTACTGTGT	59.967	50	20	GATGGGGGAGCGATAGTGTG	59.966	60	20	487
1	6553477	1	295	Indel	TGCATGTGCGACTACTGTGT	59.967	50	20	GATGGGGGAGCGATAGTGTG	59.966	60	20	487
1	6553506	2	296	Indel	TGCATGTGCGACTACTGTGT	59.967	50	20	GATGGGGGAGCGATAGTGTG	59.966	60	20	487
1	6553556	-1	297	Indel	TGCATGTGCGACTACTGTGT	59.967	50	20	GATGGGGGAGCGATAGTGTG	59.966	60	20	487
1	6554976	-7	298	Indel	CCGTGCAGGTATCCAGTGTT	60.036	55	20	CAACAGAGCACAACAGTGGC	59.97	55	20	177
1	6572183	-1	299	Indel	AACTGGATGGGAGTGGCATG	60.034	55	20	CCCTACCACACTTTCGGCAT	60.035	55	20	489
1	6584887	3	300	Indel	GTGCATGTGAGGATGGAGCT	60.107	55	20	TGCGTTCCATCCTCACATGT	59.675	50	20	231
1	6585371	-1	301	Indel	AGCTCAAACACAGCATTAGC	56.71	45	20	ACGGAAGTCCATTGACGACA	59.323	50	20	467
1	6585380	-1	302	Indel	AGCTCAAACACAGCATTAGC	56.71	45	20	ACGGAAGTCCATTGACGACA	59.323	50	20	467
1	6585539	-2	303	Indel	AGCTCAAACACAGCATTAGC	56.71	45	20	ACGGAAGTCCATTGACGACA	59.323	50	20	467
1	6586901	-1	304	Indel	CAACTCACACGCACCCAAAG	59.971	55	20	GGTCTCCCATTGAACTGCCA	59.962	55	20	274
1	6586923	0	305	Indel	CAACTCACACGCACCCAAAG	59.971	55	20	GGTCTCCCATTGAACTGCCA	59.962	55	20	274
1	6596838	-1	306	Indel	TGGCTCTTGCATTCCATGGT	59.96	50	20	ACTCCCTCCGTCCCACAATA	59.958	55	20	461
1	6599474	-4	307	Indel	AGATCCATCGATTGGCACGA	59.247	50	20	CCTGGTGCCTCCATTTGTCT	59.961	55	20	472
1	6599571	-7	308	Indel	AGATCCATCGATTGGCACGA	59.247	50	20	CCTGGTGCCTCCATTTGTCT	59.961	55	20	472
1	6603393	5	309	Indel	AAGGGAACTGCCAAGAACCA	59.444	50	20	AGACTTGGAGGGAGAGACGT	59.594	55	20	477
1	6611720	-3	310	Indel	CTCTCGAAGTAGTCCATGCACA	59.836	50	22	ATGACAAGCCGCTAACCCAA	59.962	50	20	450
1	6611938	-1	311	Indel	CTCTCGAAGTAGTCCATGCACA	59.836	50	22	ATGACAAGCCGCTAACCCAA	59.962	50	20	450
1	6616459	-6	312	Indel	TTCGCGTGGGATCAATTTGC	59.83	50	20	GATCGGCCAGTACTACGACG	60.041	60	20	483
1	6616560	-10	313	Indel	CGTCGTAGTACTGGCCGATC	60.041	60	20	TCTGCGAGCCAAGTAGCAAA	59.965	50	20	278
1	6616654	-9	314	Indel	ACGACAAACACGTCTCTCCC	59.968	55	20	TCTGCGAGCCAAGTAGCAAA	59.965	50	20	210
1	6616807	-14	315	Indel	TTTGCTACTTGGCTCGCAGA	59.965	50	20	CGCAGCGCTAACCAATGTAC	59.974	55	20	458
1	6616982	-14	316	Indel	TTTGCTACTTGGCTCGCAGA	59.965	50	20	CGCAGCGCTAACCAATGTAC	59.974	55	20	458
1	6620233	-2	317	Indel	GGAGGGTGCCATGGGTTTTA	59.96	55	20	TACCCTCTCCACTTCCCTCG	60.033	60	20	317
1	6621631	-5	318	Indel	CGATCAGCTGCATGCACTTC	59.972	55	20	ATCGACATGTGGCTCTCGTC	59.899	55	20	446
1	6621635	-5	319	Indel	CGATCAGCTGCATGCACTTC	59.972	55	20	ATCGACATGTGGCTCTCGTC	59.899	55	20	446
1	6621851	-8	320	Indel	GACGAGAGCCACATGTCGAT	59.899	55	20	CCATGTCGTCGTCAAATGGC	59.903	55	20	454
1	6621894	-10	321	Indel	GACGAGAGCCACATGTCGAT	59.899	55	20	CCATGTCGTCGTCAAATGGC	59.903	55	20	454
1	6622728	-7	322	Indel	GCTGTTGATTGGTAACGGGC	59.83	55	20	GGAACGTGGACTAGCGAACA	60.039	55	20	458
1	6623450	-6	323	Indel	TAACCGGAACAGTTCGTGCA	59.896	50	20	CCTAGCAGCATTAGGTCGGG	59.966	60	20	488
1	6623477	-6	324	Indel	TAACCGGAACAGTTCGTGCA	59.896	50	20	CCTAGCAGCATTAGGTCGGG	59.966	60	20	488
1	6623491	-3	325	Indel	TAACCGGAACAGTTCGTGCA	59.896	50	20	CCTAGCAGCATTAGGTCGGG	59.966	60	20	488
1	6631025	0	326	Indel	CATGGGAGCTGCTAGAGACG	59.968	60	20	CCAACAGCTCAGGTACGGTT	59.965	55	20	411
1	6634856	-2	327	Indel	AGCATCGTTTGGCAGGACTT	60.251	50	20	TACTCCTCTATGGCCCGTCC	60.179	60	20	324
1	6636344	1	328	Indel	GTTGAACAGGCCCAACCAAC	59.896	55	20	TGTGGTGTGCTTGGCTAGAG	59.965	55	20	267
1	6636449	7	329	Indel	CTCTAGCCAAGCACACCACA	59.965	55	20	AGTCGCACCCATGGCAATTA	60.035	50	20	266
1	6636555	6	330	Indel	CTCTAGCCAAGCACACCACA	59.965	55	20	AGTCGCACCCATGGCAATTA	60.035	50	20	266
1	6638068	1	331	Indel	GAGTTCACGGTGGAATCGGT	60.038	55	20	CTTCACCTCCCCACTTCACC	59.963	60	20	316
1	6638284	-9	332	Indel	TATAGGGCTCGGGGATGGAG	59.959	60	20	TCCCTCCTTCTCTCCCTTCG	60.033	60	20	308
1	6639713	4	333	Indel	CGGCGAGAAGATGGAGGATG	60.319	60	20	GAGTGGGGGTGTCTATGTGC	60.108	60	20	454
1	6639830	-1	334	Indel	GGTGCCACCATATCCCATCC	60.251	60	20	TATGCATCATTGGGGGAGGC	59.887	55	20	285
1	6639920	2	335	Indel	GCACATAGACACCCCCACTC	60.108	60	20	TATGCATCATTGGGGGAGGC	59.887	55	20	168
1	6640063	3	336	Indel	GCACATAGACACCCCCACTC	60.108	60	20	TCCTACATGGACTCTTCTCTT	55.133	42.857	21	438
1	6642357	-3	337	Indel	CCAGCCACACTTTACCGTCA	60.25	55	20	CCTACTCCTTCCCTTCCCGA	60.032	60	20	485
1	6644305	-3	338	Indel	GATCGTGGTGTGGAAGCAGA	60.037	55	20	CTCCCCCATGAATCCCATCG	59.963	60	20	496
1	6645249	-5	339	Indel	AGCCCCTCGAGCTAAACCTA	60.032	55	20	TCCACGGTTGTAGCAGTGAC	59.967	55	20	455
1	6652722	7	340	Indel	TTGCTCCTCCCGAATGCAAT	60.034	50	20	GACAACCAGATGAGCCACCA	59.963	55	20	448
1	6655643	-1	341	Indel	AACATAACGGGTCGAGGGAC	59.466	55	20	TACGGCTTACCCATAGCAGC	59.608	55	20	489
1	6656992	-3	342	Indel	ACACCAACTCTGTGCACACA	60.036	50	20	CGGCCATATGCATGTGTGTG	59.97	55	20	191
1	6667503	-9	343	Indel	CTTGCGGTGAGACGAATCCT	60.109	55	20	AGGATCGCCATAGGAGAGCT	59.886	55	20	335
1	6668095	-17	344	Indel	GCGCGGCATCTAAAGACAAG	59.973	55	20	TCAGAGCCCCTTGACCCTAG	60.326	60	20	492
1	6668200	-14	345	Indel	GCGCGGCATCTAAAGACAAG	59.973	55	20	TCAGAGCCCCTTGACCCTAG	60.326	60	20	492
1	6678861	-7	346	Indel	AACTTAGCCCCACAAACGCT	60.179	50	20	TCTTCGTGGGGGCTCTCATA	60.033	55	20	388
1	6681119	-7	347	Indel	CCAACAATTATCTGCGCCGG	59.971	55	20	CGCGCTGATTATTGGTGTGG	59.972	55	20	243
1	6681303	-7	348	Indel	CCAACAATTATCTGCGCCGG	59.971	55	20	TGTCTGTCACGCACGATGAA	59.969	50	20	478
1	6681411	3	349	Indel	CACACCAATAATCAGCGCGG	59.972	55	20	TGTCTGTCACGCACGATGAA	59.969	50	20	254
1	6687926	-3	350	Indel	GCCCAGAGGATCACGATGAG	59.967	60	20	AAAACCGGGTACGACCTGTC	59.966	55	20	462
1	6687966	2	351	Indel	GCCCAGAGGATCACGATGAG	59.967	60	20	AAAACCGGGTACGACCTGTC	59.966	55	20	462
1	6688041	2	352	Indel	GACAGGTCGTACCCGGTTTT	59.966	55	20	TCGAGGGGTGGGAATCAGAT	60.031	55	20	202
1	6688154	-1	353	Indel	GACAGGTCGTACCCGGTTTT	59.966	55	20	TCGAGGGGTGGGAATCAGAT	60.031	55	20	202
1	6688159	-3	354	Indel	GACAGGTCGTACCCGGTTTT	59.966	55	20	TCGAGGGGTGGGAATCAGAT	60.031	55	20	202
1	6688236	-1	355	Indel	ATCTGATTCCCACCCCTCGA	60.031	55	20	GCTCCAGTTCAACGGTGAGA	59.966	55	20	270
1	6690350	-13	356	Indel	TGGAGAGTGTCAGGTTCGTC	59.04	55	20	GCAGCAATTTCCTGACTGGC	60.109	55	20	348
1	6692492	-3	357	Indel	CCGGTCATAAACATTGGACGC	59.937	52.381	21	AAACTCGCCACCTCTTGAGG	59.965	55	20	388
1	6693606	-4	358	Indel	TTGCAGTGGTGTGTGTACGT	60.108	50	20	ATGCCATCCTGACCCACATG	60.106	55	20	450
1	6693662	-5	359	Indel	TTGCAGTGGTGTGTGTACGT	60.108	50	20	ATGCCATCCTGACCCACATG	60.106	55	20	450
1	6695111	5	360	Indel	AACTTGTCACTCAGCCAGCA	59.819	50	20	CTGTGGTGACAGCTGTGCTA	59.966	55	20	434
1	6703711	3	361	Indel	CCTCTTACCGCGTACCTGTC	59.9	60	20	GTGGGACCCAACTGTCAACA	60.107	55	20	415
1	6705034	1	362	Indel	ACCTCTCTCCTGCTCCGATT	60.033	55	20	CGAACGAGTTGGAATGGGGA	60.037	55	20	484
1	6705075	1	363	Indel	ACCTCTCTCCTGCTCCGATT	60.033	55	20	CGAACGAGTTGGAATGGGGA	60.037	55	20	484
1	6709231	5	364	Indel	ATGGCGAATGAGGTGAACGT	60.036	50	20	CACAGCAATACACGCCATCG	59.973	55	20	488
1	6709733	1	365	Indel	CGATGGCGTGTATTGCTGTG	59.973	55	20	TGATGGTGCATGTGCCTGTA	59.672	50	20	466
1	6713010	-4	366	Indel	TCAGTTTGGGAAGCAGCCTC	60.251	55	20	ACCTCCTGGTACCTTATCAAGG	58.615	50	22	446
1	6741876	-1	367	Indel	ACTCTTATCCTTGCGACCGC	60.179	55	20	TCCCCTTTGATGACGTCAGC	60.036	55	20	302
1	6840730	-3	368	Indel	ATGACTTTTGCCTCGTCGGT	59.965	50	20	GTCCTCATTGGCGATCGGAT	59.966	55	20	401
1	6842351	4	369	Indel	ACATGAACATGGCCCAGAGG	60.034	55	20	ATGTAATTAACCGGCCGCCT	59.818	50	20	483
1	6842388	3	370	Indel	ACATGAACATGGCCCAGAGG	60.034	55	20	ATGTAATTAACCGGCCGCCT	59.818	50	20	483
1	6842623	-1	371	Indel	TACGTCGGTATGCGGAGAGA	60.179	55	20	GGACGGGAGCAATTCTCACA	60.036	55	20	459
1	6842721	-6	372	Indel	TACGTCGGTATGCGGAGAGA	60.179	55	20	GGACGGGAGCAATTCTCACA	60.036	55	20	459
1	6842972	-12	373	Indel	TTAGCCAATACGTCGTCCGG	59.899	55	20	GGACGGGAGCAATTCTCACA	60.036	55	20	195
1	6843149	-7	374	Indel	GTGAGAATTGCTCCCGTCCA	60.036	55	20	CCGTAGTGTTGTGCAGTTGC	60.041	55	20	414
1	6843157	-7	375	Indel	GTGAGAATTGCTCCCGTCCA	60.036	55	20	CCGTAGTGTTGTGCAGTTGC	60.041	55	20	414
1	6843243	-13	376	Indel	GTGAGAATTGCTCCCGTCCA	60.036	55	20	CCGTAGTGTTGTGCAGTTGC	60.041	55	20	414
1	6843311	-9	377	Indel	AGACGGTCTAACCCTCACGA	59.963	55	20	AGAAAGAAGATGCACGCCCA	59.963	50	20	424
1	6843454	-3	378	Indel	AGACGGTCTAACCCTCACGA	59.963	55	20	AGAAAGAAGATGCACGCCCA	59.963	50	20	424
1	6843462	-2	379	Indel	AGACGGTCTAACCCTCACGA	59.963	55	20	AGAAAGAAGATGCACGCCCA	59.963	50	20	424
1	6848435	-5	380	Indel	AGCTAACACAGGTGAGTCGC	60.038	55	20	CTCCCACCTCGTCACACTTC	60.038	60	20	483
1	6852683	7	381	Indel	GGTGTTCGAGGCCAAGAAGA	59.965	55	20	GTCAGGACGCCACATCATCA	60.108	55	20	480
1	6853317	0	382	Indel	CCCTCCACTCTTGCTCATGG	60.107	60	20	CCGAGATTTTCTGGCCTCGT	60.108	55	20	373
1	6853557	-1	383	Indel	CGTCTGACGTGGTTGCTTTG	60.042	55	20	GGAAGAAGTACTGGGTGGCC	60.035	60	20	475
1	6857857	-1	384	Indel	GGACGTCCCCTCGTTATTTGT	60.067	52.381	21	GGGCGCCCTCTTTTTAAGGA	60.323	55	20	492
1	6861858	10	385	Indel	AGGACATGCGAACCATCTCC	59.821	55	20	GGACACCTCAGCAGCTGAAA	60.25	55	20	486
1	6861935	-1	386	Indel	TGTGACTGGCTGACTGCAAT	59.891	50	20	GGACACCTCAGCAGCTGAAA	60.25	55	20	394
1	6864937	-11	387	Indel	GCAATCGTACCAGCAGACCT	60.108	55	20	TGAGAATGCTCGACGTGGTG	60.389	55	20	433
1	6864942	-10	388	Indel	GCAATCGTACCAGCAGACCT	60.108	55	20	TGAGAATGCTCGACGTGGTG	60.389	55	20	433
1	6865054	-9	389	Indel	GCAATCGTACCAGCAGACCT	60.108	55	20	TGAGAATGCTCGACGTGGTG	60.389	55	20	433
1	6865439	-11	390	Indel	CACCACGTCGAGCATTCTCA	60.389	55	20	TGCCCTTCCACAACCAATGT	60.106	50	20	413
1	6866202	-2	391	Indel	CTACAGATACAGCAGGCGCA	59.897	55	20	GATGCTAGGAGGCAGTTGCA	60.108	55	20	292
1	6866534	-9	392	Indel	TGCAACTGCCTCCTAGCATC	60.108	55	20	TGGAACAACAGAGCAAACCTG	58.976	47.619	21	457
1	6873787	4	393	Indel	AGGAGGTCGTTTTGGACAGC	60.25	55	20	CCACCCATTCCTGGAAACGA	59.962	55	20	267
1	6879062	4	394	Indel	CTCGTTTTCACACGCACGTT	59.974	50	20	GGCAATCACAACGCGTTTCT	60.04	50	20	427
1	6883608	-3	395	Indel	TAGTGTCTGACCTTGGCCCT	60.179	55	20	ATGCCACGTCGAGTTTCACT	59.966	50	20	424
1	6884649	-1	396	Indel	TGAATCGGGTATATAAACTTTAGGTCT	57.849	33.333	27	CCTCCCTCCACCTGGTTTTC	59.962	60	20	418
1	6886456	-10	397	Indel	GGCGAATAAGGGTGTCCACA	60.036	55	20	AGTGAGAGAGTGTGCGTGTG	59.969	55	20	147
1	6886505	-7	398	Indel	GGCGAATAAGGGTGTCCACA	60.036	55	20	AGTGAGAGAGTGTGCGTGTG	59.969	55	20	147
1	6886666	-6	399	Indel	CACACGCACACTCTCTCACT	59.969	55	20	TGATCCCCTTTTCTCTCGCG	59.824	55	20	448
1	6886672	-6	400	Indel	CACACGCACACTCTCTCACT	59.969	55	20	TGATCCCCTTTTCTCTCGCG	59.824	55	20	448
1	6886705	-4	401	Indel	CACACGCACACTCTCTCACT	59.969	55	20	TGATCCCCTTTTCTCTCGCG	59.824	55	20	448
1	6925189	2	402	Indel	CAAACGGTGGACACGGAAAC	59.972	55	20	GAGGTTACTCTTCACGGGGG	59.464	60	20	478
1	6925232	5	403	Indel	CAAACGGTGGACACGGAAAC	59.972	55	20	GAGGTTACTCTTCACGGGGG	59.464	60	20	478
1	6942771	3	404	Indel	TTTTCCCTACGACACGCTCC	60.038	55	20	AAGTGGCCTTCTTAGGTGCC	59.962	55	20	466
1	6942777	3	405	Indel	TTTTCCCTACGACACGCTCC	60.038	55	20	AAGTGGCCTTCTTAGGTGCC	59.962	55	20	466
1	6942837	0	406	Indel	TTTTCCCTACGACACGCTCC	60.038	55	20	AAGTGGCCTTCTTAGGTGCC	59.962	55	20	466
1	6944559	1	407	Indel	ATTCCCCAATTGGCCGTTGA	60.252	50	20	ATAACTCGCCTGGAAACCGC	60.743	55	20	493
1	6944654	-4	408	Indel	AGATTCGTCTCGCGGTTTCC	60.458	55	20	TAGGCCCTGTTTAGTTCGCG	60.109	55	20	134
1	6944765	-9	409	Indel	CGCGAACTAAACAGGGCCTA	60.109	55	20	TAACCGTCCTCAGCGTTGTT	59.61	50	20	143
1	6946529	-4	410	Indel	ACTGCGAGAAGGTGAAGGTG	59.966	55	20	GATGAAACGCCGGCCAAAG	60.154	57.895	19	306
1	6946558	-4	411	Indel	ACTGCGAGAAGGTGAAGGTG	59.966	55	20	GATGAAACGCCGGCCAAAG	60.154	57.895	19	306
1	6946657	0	412	Indel	ACTGCGAGAAGGTGAAGGTG	59.966	55	20	GATGAAACGCCGGCCAAAG	60.154	57.895	19	306
1	6988004	-10	413	Indel	CACCTGTCGGACCCTTCTTC	60.037	60	20	GGTTTATATGGGCTCGGGGG	59.962	60	20	280
1	7130390	6	414	Indel	CACTGCGGTAGAGTTCGGTT	60.039	55	20	TATCCACGTTTGACCGTCCG	60.109	55	20	440
1	7155222	-11	415	Indel	TGCAGAGAGAGGCAAGCAAA	59.891	50	20	TGAAGCGGGAGGTAACGTTC	60.038	55	20	246
1	7226742	-2	416	Indel	GAGAGGAACGAGCGATCTGG	59.97	60	20	CTTCCACGACAGGGACATCC	60.108	60	20	336
1	7238700	-1	417	Indel	CGCCGTTTACAGTGGAGACT	60.039	55	20	TCGGTGTCGTCATCGTGTTT	59.969	50	20	305
1	7258056	4	418	Indel	TCTCAAGCAACACGATGGCT	59.965	50	20	CGATGTGCACGTTCTTGAGC	60.179	55	20	375
1	7556411	-10	419	Indel	CCTCTCCATCTGACATCCGC	59.967	60	20	AAATGGAAGAGGCGGACAGG	60.035	55	20	499
1	7560557	-5	420	Indel	ATGTCGTCGCTAAACCACGT	60.039	50	20	ATCCATCCCTGCTCTCACAG	58.87	55	20	442
1	7560573	-6	421	Indel	ATGTCGTCGCTAAACCACGT	60.039	50	20	ATCCATCCCTGCTCTCACAG	58.87	55	20	442
1	7560598	-3	422	Indel	ATGTCGTCGCTAAACCACGT	60.039	50	20	ATCCATCCCTGCTCTCACAG	58.87	55	20	442
1	7782820	-2	423	Indel	CCCCGCTTTCCCCCTTTTTA	60.252	55	20	CCAATGAGCAGCAGCACAAG	60.109	55	20	214
1	7906800	-1	424	Indel	AAAGCCTCGCCTTCTCCTTC	60.036	55	20	TCTCTCCCTATCCTGGTGGC	60.105	60	20	206
1	7962331	-6	425	Indel	CGGTGCTCTTACCTAGCTCG	59.97	60	20	GAGCGGCTGTTCTTTTCGTC	59.836	55	20	456
1	7962709	-13	426	Indel	GACGAAAAGAACAGCCGCTC	59.836	55	20	GGATTTTGGCTAGGTGGGCT	60.033	55	20	376
1	7964372	-9	427	Indel	TGCCGTCCTCCATGGTTAAC	60.036	55	20	AGCCAATGCCGAAATCCTCA	60.034	50	20	494
1	7965619	-7	428	Indel	TATTGCCGTCGAGATACGCC	60.04	55	20	CGTCTCCTGGTCCTAGGTGA	60.034	60	20	435
1	7965640	-7	429	Indel	TTCGCGGACATATGCATCCA	59.894	50	20	TTATGCATCTCGACGGCTCC	59.968	55	20	275
1	7965984	-11	430	Indel	GGAGCCGTCGAGATGCATAA	59.968	55	20	ACCCTCTCGGCCAAATCTTG	60.035	55	20	254
1	7966894	-18	431	Indel	CAGCGACACATTGCACATCC	60.179	55	20	GATAGTCGACTCCACTGCGG	59.97	60	20	479
1	7967752	-6	432	Indel	GGATGAATCACCTCGCGGAT	59.966	55	20	CACCCATTACGCCTACCTCC	59.894	60	20	498
1	7968398	-25	433	Indel	TACTACCTCCGCCATCGTCA	60.107	55	20	GCTCTAAGCGGCGAGATAGG	60.11	60	20	363
1	7971541	-16	434	Indel	TCAGCTGCATGCCTGAAGAA	59.963	50	20	CCTGAGCCAGGTGACCATTT	59.961	55	20	450
1	7971600	-12	435	Indel	TCAGCTGCATGCCTGAAGAA	59.963	50	20	CCTGAGCCAGGTGACCATTT	59.961	55	20	450
1	7971744	-5	436	Indel	TCAGCTGCATGCCTGAAGAA	59.963	50	20	CCTGAGCCAGGTGACCATTT	59.961	55	20	450
1	7971756	-6	437	Indel	TCAGCTGCATGCCTGAAGAA	59.963	50	20	CCTGAGCCAGGTGACCATTT	59.961	55	20	450
1	7971776	-9	438	Indel	TCAGCTGCATGCCTGAAGAA	59.963	50	20	CCTGAGCCAGGTGACCATTT	59.961	55	20	450
1	8063853	-1	439	Indel	ATTGCAAGCCCAAAAAGCCC	60.251	50	20	GCAATTCGTCGAACAGGAGC	59.905	55	20	485
1	8066381	-5	440	Indel	GAAAAGACCTTTGCCGGCAG	60.039	55	20	CACTACACCATGCCCCAAGT	59.962	55	20	136
1	8152230	-1	441	Indel	TGTTGCTCGATGCCTTCCAT	60.035	50	20	ACAGACAATGTGGAGGGCTG	59.963	55	20	497
1	8152231	-1	442	Indel	TGTTGCTCGATGCCTTCCAT	60.035	50	20	ACAGACAATGTGGAGGGCTG	59.963	55	20	497
1	8227956	-6	443	Indel	CGGGGTGGCAACTAGTTACC	60.392	60	20	GTGGGATAACATGTGCATGGTG	59.9	50	22	267
1	8259668	2	444	Indel	ACTAGGCAACGATGAGAGCG	59.899	55	20	ACCTGATCCCCTCTTCCTCC	60.031	60	20	271
1	8261570	-3	445	Indel	GTGGGTGCTTGCTTTTCTGG	59.967	55	20	TGGTCTTCAGGAGCTGAGGT	60.179	55	20	475
1	8324853	-1	446	Indel	ATTGCCTCTTCTCACCGTGG	60.036	55	20	AGAGCATAGACGCAGCCATC	59.967	55	20	254
1	8329778	8	447	Indel	AGGTAGCTGCCGCATAATTGT	60.134	47.619	21	TAGCCAGAGGACATTTGCGG	60.108	55	20	375
1	8330259	6	448	Indel	CCGCAAATGTCCTCTGGCTA	60.108	55	20	AGTAGTACTGCATGCGGGTG	59.824	55	20	422
1	8330390	-6	449	Indel	CCGCAAATGTCCTCTGGCTA	60.108	55	20	AGTAGTACTGCATGCGGGTG	59.824	55	20	422
1	8330567	-1	450	Indel	CACCCGCATGCAGTACTACT	59.824	55	20	AGCATGGTCCAGGTTCTTCG	60.036	55	20	374
1	8331918	4	451	Indel	CGAGAGATCGACAGGACTGC	59.971	60	20	AGAGCGAGGCAGATCCAAAC	60.108	55	20	481
1	8332395	0	452	Indel	GTTTGGATCTGCCTCGCTCT	60.108	55	20	CAAGAACTCTCACGGCAAGC	59.485	55	20	402
1	8332631	-1	453	Indel	AGAGCTAGCTGTGTGTGTGC	60.32	55	20	GCCAAGGAAGACGTGAAGGA	59.965	55	20	409
1	8333702	-1	454	Indel	TCTCTACACACCGACGGCTA	60.036	55	20	TCCGTCAAATTCAGTCGGCA	59.966	50	20	126
1	8334534	-4	455	Indel	CGAAGGTGGAGAGGTGGAAC	60.037	60	20	AAAATGCCCTCAAGCTGCCA	60.833	50	20	188
1	8334719	-8	456	Indel	CGAAGGTGGAGAGGTGGAAC	60.037	60	20	TGCGAGTCATGGTGATCAGT	59.102	50	20	457
1	8335236	-1	457	Indel	CGTGCAAGCGAAAACCCAAA	60.527	50	20	CCTTTCGGACGTGTGACAGA	59.968	55	20	378
1	8335832	-9	458	Indel	TGGGTTTATCTGTTTAAGTGCACG	59.785	41.667	24	TGCGTGCATAGGTAGGTCAC	59.825	55	20	424
1	8336071	0	459	Indel	TGGGTTTATCTGTTTAAGTGCACG	59.785	41.667	24	TGCGTGCATAGGTAGGTCAC	59.825	55	20	424
1	8336427	4	460	Indel	AGCGCCACGTAACATCTTGA	60.038	50	20	AACTCCGCCCAACGAAGTAG	60.038	55	20	327
1	8337016	-2	461	Indel	CAGGCTTGGCTTCTATGGCT	60.107	55	20	GGACAAGTGCCTATAACCGGA	59.517	52.381	21	437
1	8337713	-6	462	Indel	GGCACAATCCAGTACTCCGA	59.465	55	20	AAAGGTCCAAACTTGTGCGC	59.898	50	20	358
1	8338494	-6	463	Indel	CGGTGGCCCACATGTAAGTA	59.749	55	20	AGCGGAGAAGCAAGGTTAACA	59.928	47.619	21	477
1	8338726	-3	464	Indel	CGGTGGCCCACATGTAAGTA	59.749	55	20	AGCGGAGAAGCAAGGTTAACA	59.928	47.619	21	477
1	8339087	-5	465	Indel	GTCGTAGAGGCCCTGACAAC	60.109	60	20	CCATTGGCCCCCTCATTCTT	60.032	55	20	424
1	8339266	-4	466	Indel	GAGACAGTAGGCAGCAACGT	60.038	55	20	CCATTGGCCCCCTCATTCTT	60.032	55	20	393
1	8342442	-10	467	Indel	ACGAGAGAGGTGAGTTGGGA	59.887	55	20	CGTCAAGACTCGATCGGGAG	59.972	60	20	332
1	8343248	6	468	Indel	GGGAGAGGGATCGGTCGATA	59.962	60	20	GACCATCCGTCCATCCATCC	59.965	60	20	173
1	8343515	-1	469	Indel	CAATCTGCCATGCTTGGTCG	59.9	55	20	CACAGACCGGTGTATGCACT	60.037	55	20	463
1	8343553	0	470	Indel	CAATCTGCCATGCTTGGTCG	59.9	55	20	CACAGACCGGTGTATGCACT	60.037	55	20	463
1	8343651	4	471	Indel	CAATCTGCCATGCTTGGTCG	59.9	55	20	CACAGACCGGTGTATGCACT	60.037	55	20	463
1	8343707	1	472	Indel	CAATCTGCCATGCTTGGTCG	59.9	55	20	CACAGACCGGTGTATGCACT	60.037	55	20	463
1	8343867	2	473	Indel	TGAACTCTACGCACCATGCT	59.392	50	20	ACGAGACAGTAGCTGAGCCT	60.323	55	20	467
1	8343961	1	474	Indel	TGAACTCTACGCACCATGCT	59.392	50	20	ACGAGACAGTAGCTGAGCCT	60.323	55	20	467
1	8344122	-9	475	Indel	TGAACTCTACGCACCATGCT	59.392	50	20	ACGAGACAGTAGCTGAGCCT	60.323	55	20	467
1	8345070	-1	476	Indel	CTTCACCCCGTGACATGGAA	59.964	55	20	ATTCAGGAACACCCGCATGT	59.962	50	20	423
1	8345227	4	477	Indel	CTTCACCCCGTGACATGGAA	59.964	55	20	ATTCAGGAACACCCGCATGT	59.962	50	20	423
1	8345918	-1	478	Indel	GGCACTCGGAAGGCGATAAT	60.25	55	20	CGAGCCAATCACCTGTACGT	60.109	55	20	494
1	8345937	-1	479	Indel	GGCACTCGGAAGGCGATAAT	60.25	55	20	CGAGCCAATCACCTGTACGT	60.109	55	20	494
1	8346061	8	480	Indel	ACGTACAGGTGATTGGCTCG	60.109	55	20	TGGTGATGCTGTGTGATGCT	59.963	50	20	264
1	8346769	2	481	Indel	GGGGTAGGGGTTTTGGTAGC	60.034	60	20	GGCAGTCCAGACCGTTGTTA	59.966	55	20	204
1	8347489	0	482	Indel	CTCTTGTCTTCCCCACGACC	60.037	60	20	ACATGGGCCACACAACTCTT	59.814	50	20	355
1	8348251	-6	483	Indel	GTATGGCGCACATGCAAGAG	59.971	55	20	TGTTCCTCGGTAGTTGTGGC	59.966	55	20	116
1	8349002	1	484	Indel	GGGTTTTGGGAAATGCACTCC	59.998	52.381	21	GACCTGGCGTTGAGACTTGA	59.966	55	20	416
1	8349592	1	485	Indel	TGCCGTCATCCTTTCCCTTC	60.035	55	20	GAGGGTTGTGGTGGTGTCAT	59.89	55	20	335
1	8349659	-5	486	Indel	TGCCGTCATCCTTTCCCTTC	60.035	55	20	GAGGGTTGTGGTGGTGTCAT	59.89	55	20	335
1	8352608	-4	487	Indel	CGTGGTTGGGAAGTTGGGAT	60.251	55	20	GGACAGGCTGATATGTGGGG	59.891	60	20	245
1	8352765	-6	488	Indel	ATCAGCCTGTCCAGTCTCCT	59.958	55	20	GATCGTGGATGTAGAGGCGG	60.039	60	20	291
1	8352892	-8	489	Indel	ATCAGCCTGTCCAGTCTCCT	59.958	55	20	GATCGTGGATGTAGAGGCGG	60.039	60	20	291
1	8354350	-4	490	Indel	AATCCAGCCCATGCGAGAAA	60.034	50	20	TTGATTGGTGTGCTTGTGCG	59.969	50	20	457
1	8354985	6	491	Indel	CCGTAACTCGTGCAGATCGA	59.902	55	20	CCATGGGTCCCTCAACTGTC	60.035	60	20	486
1	8355180	3	492	Indel	GACAGTTGAGGGACCCATGG	60.035	60	20	AAGAAGCGTGGGAGTGGAAG	59.965	55	20	217
1	8357293	-1	493	Indel	CTTCAACGGGTAAGCCTCCA	59.676	55	20	TGGCAATGCTCCAAGGCTTA	59.961	50	20	447
1	8358690	4	494	Indel	GGGTGGCATGGTGGGTAATT	60.325	55	20	AAAGGTGTGGCAGAAGAGGC	60.538	55	20	221
1	8363031	1	495	Indel	CCCTCGATCTGCAAGTTGGT	60.036	55	20	TCTGCCACATGCTTTTGTGC	59.968	50	20	471
1	8364636	-5	496	Indel	GGTCACGCGATTATTGTGGC	59.972	55	20	TAGTGTCGAATCTCGCGTCG	59.974	55	20	479
1	8391297	-3	497	Indel	ACTCGGTCTACACGTCTCGA	60.038	55	20	AGCATCGACAATGGACTCGG	60.179	55	20	452
1	8392061	-1	498	Indel	AGTCATGCCTTAGGGGGAGA	59.657	55	20	TATAGTATGCGTGCGTGCGT	59.97	50	20	314
1	8393582	-3	499	Indel	CGATCTTGACCTCCTCGACG	59.972	60	20	AAATGACGAGCAAACGAGGC	59.483	50	20	197
1	8394769	5	500	Indel	CCCACTCGACCACATTGGAA	59.964	55	20	GAGGGACGTCTCTTCCTCCT	60.034	60	20	268
1	8395721	-5	501	Indel	TTGGCCTCCGCATCAAGTAG	60.108	55	20	CGTGAGACGACGTGATGCTA	59.904	55	20	310
1	8396250	-4	502	Indel	CATCGATCACCACCCCTCAG	59.894	60	20	AAAGGATCATAGCGGGCTCG	59.966	55	20	470
1	8396557	2	503	Indel	CATCGATCACCACCCCTCAG	59.894	60	20	AAAGGATCATAGCGGGCTCG	59.966	55	20	470
1	8396602	11	504	Indel	CATCGATCACCACCCCTCAG	59.894	60	20	AAAGGATCATAGCGGGCTCG	59.966	55	20	470
1	8397599	7	505	Indel	AGCCTGGTAACCGCAGTAAC	60.037	55	20	AGGACACGCGGCTTATGAAA	60.037	50	20	401
1	8398272	-4	506	Indel	TGTGCGTACCCCTTTTCTCC	59.964	55	20	CTTGTCCCTCGCCGTAAAGG	60.74	60	20	480
1	8399224	3	507	Indel	ATGACACCTCCACGAAGCTG	60.037	55	20	CTATGGTGCCGAGAGCCATT	59.893	55	20	317
1	8400056	4	508	Indel	GCGTACCTTCGGCGAAAATC	59.974	55	20	TATTGCCTCTTCCCGCCATG	60.179	55	20	436
1	8400653	-4	509	Indel	CGTGGCAGTGGCAAAATGTT	60.249	50	20	CCTCCTTCCTTGTTGCCTCT	59.305	55	20	481
1	8402180	6	510	Indel	CCACGTCATCATGCTACGCT	60.528	55	20	CCTTTGGCTGTGTGTTGAGC	59.969	55	20	337
1	8402356	3	511	Indel	CGGGCACAATGTTGGATGAC	59.829	55	20	CCTTTGGCTGTGTGTTGAGC	59.969	55	20	305
1	8402950	-4	512	Indel	CTCCTCCTCTCCCTCTTGCT	60.032	60	20	TTGGGGCCGATGTAGTTGTC	60.036	55	20	308
1	8403107	-8	513	Indel	CTCCTCCTCTCCCTCTTGCT	60.032	60	20	ACTCGAGCTTCTTGAACCGG	60.038	55	20	493
1	8404357	-22	514	Indel	ACAATAAGCTCTCCGGTCGC	60.179	55	20	TGCTCCGGTAAAGCCATTGT	59.962	50	20	452
1	8405935	-15	515	Indel	CGAGCTCCCTACCGATCAAC	59.969	60	20	ATCAATGGCACGGTCCACAT	60.034	50	20	452
1	8406345	3	516	Indel	ATGTGGACCGTGCCATTGAT	60.034	50	20	GAACAGCTTGCCAAATGCCA	59.966	50	20	445
1	8409060	-3	517	Indel	ATCTCTTGTGCGACACGTGT	59.968	50	20	GCATATGCCACCATGCACTG	59.968	55	20	323
1	8409767	5	518	Indel	TGCTAACGGCGTTAGGTTGT	59.966	50	20	CATGAGATCAAATGCGCGCA	59.972	50	20	483
1	8413301	-8	519	Indel	TCCAGCAACATCACCAGACC	59.963	55	20	TGGGCAGAGCTCAACAACAA	60.107	50	20	410
1	8413358	-1	520	Indel	TCCAGCAACATCACCAGACC	59.963	55	20	TGGGCAGAGCTCAACAACAA	60.107	50	20	410
1	8413544	-2	521	Indel	TCCAGCAACATCACCAGACC	59.963	55	20	TGGGCAGAGCTCAACAACAA	60.107	50	20	410
1	8413828	1	522	Indel	TGTTGTTGAGCTCTGCCCAA	60.107	50	20	CGTTCTGGTACTCAGCTGCA	60.038	55	20	339
1	8414035	-7	523	Indel	TGCAGCTGAGTACCAGAACG	60.038	55	20	GGCCTCGCATGAAACAACAG	60.11	55	20	388
1	8414342	-6	524	Indel	CTGTTGTTTCATGCGAGGCC	60.11	55	20	CTGTGCTCCTGTGTGGCTTA	59.965	55	20	286
1	8414946	-5	525	Indel	CAATGCCCCCATCACTAGCA	60.107	55	20	TGGAAAGTGCCCACAACTGT	60.034	50	20	262
1	8415180	7	526	Indel	CAATGCCCCCATCACTAGCA	60.107	55	20	TGCTCTTTTGCTCAGCCTCA	59.891	50	20	358
1	8417125	-7	527	Indel	GGAGTAGAAGGGCCTGGAGA	60.032	60	20	CACTGGGTTAGAGTGGCTGG	60.036	60	20	470
1	8417620	1	528	Indel	CAGGAGAACGTTCACGGGAA	59.967	55	20	CTGGTATCAGAGCCGAGCTG	59.968	60	20	468
1	8417699	4	529	Indel	CAGGAGAACGTTCACGGGAA	59.967	55	20	CTGGTATCAGAGCCGAGCTG	59.968	60	20	468
1	8417966	-4	530	Indel	CAGCTCGGCTCTGATACCAG	59.968	60	20	AGGGGATGAGGATGTCAGCT	60.03	55	20	368
1	8418118	-11	531	Indel	CAGCTCGGCTCTGATACCAG	59.968	60	20	AGGGGATGAGGATGTCAGCT	60.03	55	20	368
1	8418187	-2	532	Indel	CAGCTCGGCTCTGATACCAG	59.968	60	20	AGGGGATGAGGATGTCAGCT	60.03	55	20	368
1	8418384	-7	533	Indel	AGCTGACATCCTCATCCCCT	60.03	55	20	CCCGAGGCTCGATACAACAT	59.611	55	20	373
1	8418566	-10	534	Indel	AGCTGACATCCTCATCCCCT	60.03	55	20	CCCGAGGCTCGATACAACAT	59.611	55	20	373
1	8418671	-3	535	Indel	ATGTTGTATCGAGCCTCGGG	59.611	55	20	GACAAAGTAGTACGGGGCCC	60.108	60	20	460
1	8418913	-1	536	Indel	CCGATCGAGCTCGTATGACG	60.451	60	20	AACATGGTGTCGTCGTCCTC	60.039	55	20	423
1	8419005	4	537	Indel	CCGATCGAGCTCGTATGACG	60.451	60	20	AACATGGTGTCGTCGTCCTC	60.039	55	20	423
1	8419040	0	538	Indel	CCGATCGAGCTCGTATGACG	60.451	60	20	AACATGGTGTCGTCGTCCTC	60.039	55	20	423
1	8419147	1	539	Indel	GGGGGAACTACATGGTCGTC	59.823	60	20	GGAAAGCATTGCTCACTGCC	60.109	55	20	467
1	8419901	-4	540	Indel	GAGAGGTCGCACTTGGAGAC	60.109	60	20	TGCGAGACCACGTGATACTG	59.83	55	20	350
1	8419978	-7	541	Indel	GAGGAAGACCCACATTGCCA	59.962	55	20	GTCTCGCCAAATCAATCGGC	59.972	55	20	496
1	8420908	3	542	Indel	AGGAGAGCTATGCCCAGGAA	60.031	55	20	GAGGAGAGCACATGATCCGG	59.967	60	20	473
1	8423878	2	543	Indel	TGCACTGTTTGACCACTCGT	60.108	50	20	CGGTGGGTCCCAAGAAAAGA	59.89	55	20	459
1	8424850	-2	544	Indel	ATCAGCTGCATGACAAGCCT	60.034	50	20	GTAGGGCGATCTCGTCTGTG	59.97	60	20	483
1	8425185	-5	545	Indel	CACAGACGAGATCGCCCTAC	59.97	60	20	TATCGGTTGGTGTGGTGTGG	59.964	55	20	359
1	8426856	2	546	Indel	GACGCGAGAGTCCCGTATAT	58.845	55	20	AAACGTGACACAGCTTCCGA	60.179	50	20	439
1	8428012	1	547	Indel	TCCATGGCCTGCTACAACAG	60.035	55	20	CCATTAGCACCCCTTGGAGG	60.107	60	20	408
1	8428042	4	548	Indel	TCCATGGCCTGCTACAACAG	60.035	55	20	CCATTAGCACCCCTTGGAGG	60.107	60	20	408
1	8428148	6	549	Indel	ACGGATCTAAACAGGTGGGC	59.748	55	20	TGTGCACGTGTGTTCCCTTA	59.822	50	20	456
1	8428342	0	550	Indel	CTCCAAGGGGTGCTAATGGG	60.107	60	20	TGTGCACGTGTGTTCCCTTA	59.822	50	20	391
1	8435336	8	551	Indel	GCCTTGCCCATGCGATTTTT	60.392	50	20	AACTTCGTGCACGTACCCAT	59.966	50	20	494
1	8435521	4	552	Indel	ATGGGTACGTGCACGAAGTT	59.966	50	20	GTGTCGCATGGGATGTTTGG	59.829	55	20	270
1	8435535	8	553	Indel	ATGGGTACGTGCACGAAGTT	59.966	50	20	GTGTCGCATGGGATGTTTGG	59.829	55	20	270
1	8440082	2	554	Indel	CTGCACACCTGGTCTCCATT	59.963	55	20	GGTTTTAGGTCCACGAGCCA	59.964	55	20	442
1	8441229	-10	555	Indel	CGTCTTGCTCCTCGATCCTC	59.97	60	20	TGGGAAAGATTGGTGGGACG	59.962	55	20	323
1	8441285	-6	556	Indel	CGTCTTGCTCCTCGATCCTC	59.97	60	20	TGGGAAAGATTGGTGGGACG	59.962	55	20	323
1	8441643	-7	557	Indel	TCATCCCCTCCTCAAACCCT	59.879	55	20	CGTTGTTGAAGATGAGGCGC	60.179	55	20	499
1	8442113	-6	558	Indel	CTACATGGTCGTCGAGCTCC	59.97	60	20	GAGAGCTCACCTCCACACAC	60.038	60	20	377
1	8442233	-5	559	Indel	CTACATGGTCGTCGAGCTCC	59.97	60	20	GAGAGCTCACCTCCACACAC	60.038	60	20	377
1	8444192	1	560	Indel	CGGTCACTTAGTCGTGGAGG	59.829	60	20	AAGCAATTCATCGCCCCTCA	60.034	50	20	349
1	8444740	5	561	Indel	AAGCCAATTTATGCGCTCCG	59.618	50	20	TGGTTCATGACGGAGGGAGT	60.544	55	20	487
1	8444800	1	562	Indel	AGAGCACCCGCAATGGTAAA	59.962	50	20	TGGTTCATGACGGAGGGAGT	60.544	55	20	357
1	8445167	4	563	Indel	GGGTGCCCTAAGTCATCGTT	59.748	55	20	TTATGGGCTTGTGGCGTAGG	60.107	55	20	447
1	8445579	-5	564	Indel	CTGCCGGAGCTTTAGGTCAA	60.036	55	20	AACAGATTCCTCGTGTGCGT	59.966	50	20	439
1	8445856	-7	565	Indel	CTGCCGGAGCTTTAGGTCAA	60.036	55	20	AACAGATTCCTCGTGTGCGT	59.966	50	20	439
1	8447499	-1	566	Indel	TCATCACCCGGTCAAAGCTC	60.036	55	20	CCGGAATCCTCTCGAAGTCG	59.97	60	20	283
1	8447880	3	567	Indel	CGACTTCGAGAGGATTCCGG	59.97	60	20	CAGGCACTTGAGCTTCTCCA	59.964	55	20	184
1	8447919	3	568	Indel	GATGTCATCCACACGTCGGT	60.109	55	20	GAGCAATTCGTCGGTGATGC	59.973	55	20	449
1	8448012	-7	569	Indel	TGGAGAAGCTCAAGTGCCTG	59.964	55	20	GAGCAATTCGTCGGTGATGC	59.973	55	20	345
1	8448020	-4	570	Indel	TGGAGAAGCTCAAGTGCCTG	59.964	55	20	GAGCAATTCGTCGGTGATGC	59.973	55	20	345
1	8448143	1	571	Indel	TGGAGAAGCTCAAGTGCCTG	59.964	55	20	GAGCAATTCGTCGGTGATGC	59.973	55	20	345
1	8448258	-9	572	Indel	GCATCACCGACGAATTGCTC	59.973	55	20	GTGAGGGCAGTGATGTTGGA	59.963	55	20	298
1	8448337	-3	573	Indel	GCATCACCGACGAATTGCTC	59.973	55	20	GTGAGGGCAGTGATGTTGGA	59.963	55	20	298
1	8448865	1	574	Indel	TCCAACATCACTGCCCTCAC	59.963	55	20	GGTTGTTGGGAGCTGCAATG	60.038	55	20	483
1	8448922	-5	575	Indel	TCCAACATCACTGCCCTCAC	59.963	55	20	GGTTGTTGGGAGCTGCAATG	60.038	55	20	483
1	8449036	-8	576	Indel	CATTGCAGCTCCCAACAACC	60.038	55	20	TCTAGCGGGTTTTGCCTCTG	60.036	55	20	131
1	8449830	-5	577	Indel	TCAACCTCAACGTCCCCATG	59.964	55	20	AGACTGGGGGAGAGGATGAC	60.032	60	20	124
1	8449880	-8	578	Indel	CCACCTCAACGACGTCAGAA	59.968	55	20	AGGATGCCGCAAGAAAGACA	59.963	50	20	490
1	8450049	1	579	Indel	CCACCTCAACGACGTCAGAA	59.968	55	20	AGGATGCCGCAAGAAAGACA	59.963	50	20	490
1	8450101	1	580	Indel	CCACCTCAACGACGTCAGAA	59.968	55	20	AGGATGCCGCAAGAAAGACA	59.963	50	20	490
1	8450378	-4	581	Indel	TGTCTTTCTTGCGGCATCCT	59.963	50	20	GAACTGTGCCTCCTCAAGCT	59.964	55	20	406
1	8454916	-5	582	Indel	GCCTTGCCCATGCGATTTTT	60.392	50	20	CGCTATTAGGATCCCCGTACC	59.524	57.143	21	387
1	8455142	2	583	Indel	GGTACGGGGATCCTAATAGCG	59.524	57.143	21	ATGTTGGGGAGCGCTATAGC	59.965	55	20	495
1	8456938	2	584	Indel	GCGAACAGTTCACGCGTTAT	59.563	50	20	CGGGGGTAGCAAGAACAACT	59.964	55	20	392
1	8457245	-6	585	Indel	GCTCGCTATGCTTTTGGCTC	59.971	55	20	GACTAGAATGCGCGCAAAGG	59.973	55	20	385
1	8457440	-11	586	Indel	TCACTTGGCGACTTCATGCT	59.965	50	20	GTCCAATGCACCTCTCCCTT	59.67	55	20	374
1	8457569	-3	587	Indel	CCTTTGCGCGCATTCTAGTC	59.973	55	20	GTCCAATGCACCTCTCCCTT	59.67	55	20	310
1	8458032	-1	588	Indel	TCCGATGAAATCCGTGTCCA	59.101	50	20	TTGATTGGTTTGTGCTGCCG	59.968	50	20	459
1	8458784	-3	589	Indel	GATCATCCAAACGGCTTCGC	59.972	55	20	CGGCCGTATCAAGTCGATCA	59.97	55	20	427
1	8459129	1	590	Indel	TGATCGACTTGATACGGCCG	59.97	55	20	TGCACTGTTTGACCACTCGT	60.108	50	20	432
1	8459180	1	591	Indel	TGATCGACTTGATACGGCCG	59.97	55	20	TGCACTGTTTGACCACTCGT	60.108	50	20	432
1	8459349	-9	592	Indel	ACGAGTGGTCAAACAGTGCA	60.108	50	20	ACGAAACCTAGCGATCGCAA	60.109	50	20	477
1	8459452	-2	593	Indel	ACGAGTGGTCAAACAGTGCA	60.108	50	20	ACGAAACCTAGCGATCGCAA	60.109	50	20	477
1	8459483	1	594	Indel	ACGAGTGGTCAAACAGTGCA	60.108	50	20	ACGAAACCTAGCGATCGCAA	60.109	50	20	477
1	8459905	-5	595	Indel	TTGCGATCGCTAGGTTTCGT	60.109	50	20	AATGCTGGTTACTTCGGCGA	60.037	50	20	290
1	8460157	0	596	Indel	TGTTAGCCACTCCCTCCACT	60.179	55	20	GCCGCTTTCTTGTCCGTTTT	59.97	50	20	456
1	8462428	-2	597	Indel	TGTTCAGTGCTCTTCCCACC	59.891	55	20	TGCCTTGCTCTCCTGCTATG	59.82	55	20	441
1	8464054	3	598	Indel	GGGCTAGCACAACCATACCA	59.745	55	20	ATGTCGGCGATGAACCTTGT	60.036	50	20	364
1	8464588	-4	599	Indel	TGGGAAATGGACTGAGCCAC	59.962	55	20	TGTTCAGGCTTCCAGTGTGG	60.179	55	20	384
1	8464972	-4	600	Indel	CCACACTGGAAGCCTGAACA	60.179	55	20	TGCTGCAAAATCAGGTAAGTGG	59.442	45.455	22	466
1	8465454	7	601	Indel	TGTTTTGAGGTGGGCCATCA	59.813	50	20	TGCAGGTTGGTTCCATCCAA	59.813	50	20	213
1	8467545	-3	602	Indel	GCGGATCCTCCTTCTCGAAG	59.969	60	20	CTGTGCTCCTTCTGAACGGT	59.966	55	20	466
1	8467804	0	603	Indel	ACCGTTCAGAAGGAGCACAG	59.966	55	20	TCAGAGCATCGTGTCTTGCA	59.682	50	20	216
1	8468273	3	604	Indel	TGCAAGACACGATGCTCTGA	59.682	50	20	CCGATCTATCTCGATTGCTCGT	59.839	50	22	472
1	8468645	-3	605	Indel	TGCGGGACCAATTACAAGCT	59.962	50	20	TCCGATCTCCGACAAGAGGT	60.034	55	20	459
1	8468939	2	606	Indel	TGCGGGACCAATTACAAGCT	59.962	50	20	TCCGATCTCCGACAAGAGGT	60.034	55	20	459
1	8469037	2	607	Indel	ACCTCTTGTCGGAGATCGGA	60.034	55	20	GTGACGTTACCAAGGGGAGG	60.037	60	20	349
1	8469112	-2	608	Indel	ACCTCTTGTCGGAGATCGGA	60.034	55	20	GTGACGTTACCAAGGGGAGG	60.037	60	20	349
1	8469506	3	609	Indel	CTCCCCTTGGTAACGTCACC	60.037	60	20	TCTCATCGGCGAACTATGGC	59.968	55	20	416
1	8469549	-2	610	Indel	CTCCCCTTGGTAACGTCACC	60.037	60	20	TCTCATCGGCGAACTATGGC	59.968	55	20	416
1	8469657	-6	611	Indel	TGCACTACCGCTGTGTCAAT	59.965	50	20	TCTCATCGGCGAACTATGGC	59.968	55	20	152
1	8470018	1	612	Indel	GCCATAGTTCGCCGATGAGA	59.968	55	20	AAACATCTCGGGTGTAGCCG	60.108	55	20	349
1	8470128	-3	613	Indel	TGCCATAGTTCGCCGAAGAG	60.179	55	20	GTCCCGTAGCTCAGTTGGTT	59.679	55	20	347
1	8470723	-7	614	Indel	CCACACCCCAACGTACATCA	59.964	55	20	GTGGCTACCTACGTACGTCG	59.973	60	20	478
1	8471619	-4	615	Indel	CTACACCACCCTGCTCTTGG	60.036	60	20	AGCGTCCGTTTTAGTGCAGA	59.967	50	20	446
1	8472142	-5	616	Indel	AGAATCTGTCCTGGTGCTGC	60.036	55	20	GTCTGGTCCTTGGCATGTGA	59.963	55	20	486
1	8472160	-1	617	Indel	AGAATCTGTCCTGGTGCTGC	60.036	55	20	GTCTGGTCCTTGGCATGTGA	59.963	55	20	486
1	8472193	-3	618	Indel	AGAATCTGTCCTGGTGCTGC	60.036	55	20	GTCTGGTCCTTGGCATGTGA	59.963	55	20	486
1	8472605	8	619	Indel	TCACATGCCAAGGACCAGAC	59.963	55	20	CAAGTTTGGCCATCCGGTTG	60.038	55	20	119
1	8472951	-5	620	Indel	TCACATGCCAAGGACCAGAC	59.963	55	20	AACAACGGACCCACATGTCA	59.818	50	20	479
1	8473640	4	621	Indel	CCGAGCGAAGACGAGTAGAC	59.973	60	20	GGTCAGCCTCCTTGTCTTGG	60.322	60	20	474
1	8474695	-4	622	Indel	CCCTGTGGCTCTGAGTTGAT	59.383	55	20	TGTGCCGATCAGAGTTGCAT	60.036	50	20	335
1	8475309	-5	623	Indel	TTTTCTGAGCAGGTTGGGGC	60.828	55	20	CAGCTTTGTTTTCGTGCCGT	60.248	50	20	380
1	8475336	-2	624	Indel	GCGGTTTTCGATGGGCAAAA	60.319	50	20	CAGCTTTGTTTTCGTGCCGT	60.248	50	20	362
1	8475708	3	625	Indel	GGCACGAAAACAAAGCTGCT	60.249	50	20	TGTGGGACTGCTTTAGCCAG	59.963	55	20	333
1	8475977	-2	626	Indel	CTGGCTAAAGCAGTCCCACA	59.963	55	20	GGGCCCCTTTGAATCGTAGG	60.466	60	20	379
1	8476400	-1	627	Indel	CCTACGATTCAAAGGGGCCC	60.466	60	20	AGCTGAAACAAACAGGCCCT	60.106	50	20	292
1	8477268	-2	628	Indel	AGGGAGCTAGGTCGTGCTAA	60.033	55	20	TGGACTTACTCCCTCCGTTCT	59.923	52.381	21	328
1	8477272	-4	629	Indel	AGGGAGCTAGGTCGTGCTAA	60.033	55	20	TGGACTTACTCCCTCCGTTCT	59.923	52.381	21	328
1	8484571	8	630	Indel	AGGAAAAGAGCGGCTGTCTG	60.321	55	20	CGGATACCTGAACCCGTGAG	59.898	60	20	262
1	8484723	5	631	Indel	CCGCGAAATAGCAGTTTCCG	59.974	55	20	CTGTTGTCACCACTGCGTTG	59.972	55	20	441
1	8484728	6	632	Indel	CCGCGAAATAGCAGTTTCCG	59.974	55	20	CTGTTGTCACCACTGCGTTG	59.972	55	20	441
1	8484821	-4	633	Indel	CCGCGAAATAGCAGTTTCCG	59.974	55	20	CTGTTGTCACCACTGCGTTG	59.972	55	20	441
1	8484840	-1	634	Indel	CCGCGAAATAGCAGTTTCCG	59.974	55	20	CTGTTGTCACCACTGCGTTG	59.972	55	20	441
1	8484887	-10	635	Indel	CCGCGAAATAGCAGTTTCCG	59.974	55	20	CTGTTGTCACCACTGCGTTG	59.972	55	20	441
1	8485035	4	636	Indel	CAACGCAGTGGTGACAACAG	59.972	55	20	CGACGCTGACGATCTGAGAA	59.903	55	20	357
1	8485144	7	637	Indel	CAACGCAGTGGTGACAACAG	59.972	55	20	CGACGCTGACGATCTGAGAA	59.903	55	20	357
1	8485159	3	638	Indel	CAACGCAGTGGTGACAACAG	59.972	55	20	CGACGCTGACGATCTGAGAA	59.903	55	20	357
1	8485233	8	639	Indel	CAACGCAGTGGTGACAACAG	59.972	55	20	CGACGCTGACGATCTGAGAA	59.903	55	20	357
1	8485467	-6	640	Indel	TTCTCAGATCGTCAGCGTCG	59.903	55	20	AACCCACACAGCCTACGAAG	59.965	55	20	393
1	8485927	-4	641	Indel	CTTCGTAGGCTGTGTGGGTT	59.965	55	20	CCTAACCTGGCACCGACAAT	60.035	55	20	312
1	8486262	-1	642	Indel	CCGTTGCCATCTCTAGCCAT	59.893	55	20	CCCGAAGCACTTTTTGGCAA	59.896	50	20	500
1	8486370	-2	643	Indel	CCGTTGCCATCTCTAGCCAT	59.893	55	20	CCCGAAGCACTTTTTGGCAA	59.896	50	20	500
1	8486573	-5	644	Indel	TTGCCAAAAAGTGCTTCGGG	59.896	50	20	CGAGTATGCAAGTTGTGGCG	59.905	55	20	346
1	8486620	-5	645	Indel	TTGCCAAAAAGTGCTTCGGG	59.896	50	20	CGAGTATGCAAGTTGTGGCG	59.905	55	20	346
1	8487055	2	646	Indel	GGGTTGCAGAAGGTAGGCAT	60.034	55	20	CCCCATTCCCTTGCTTCCAT	60.032	55	20	341
1	8487516	5	647	Indel	ATGGAAGCAAGGGAATGGGG	60.032	55	20	GCAAGGGTGGTCTCTCACTC	60.037	60	20	294
1	8488409	0	648	Indel	GGCAGCATGTACACGAGAGA	59.827	55	20	TGGGTTTAATTGGCCGATCAGA	60.026	45.455	22	353
1	8488458	1	649	Indel	GTCGCCTAGCTCTTCACTCT	58.9	55	20	TTTCACCGTCACAAGGGCTG	60.818	55	20	494
1	8491063	-8	650	Indel	GTTGCATGCCGGCATATACG	60.11	55	20	AGCAGTGTGTGTATCCAGCC	60.036	55	20	430
1	8491132	-9	651	Indel	GTTGCATGCCGGCATATACG	60.11	55	20	AGCAGTGTGTGTATCCAGCC	60.036	55	20	430
1	8498183	-4	652	Indel	TGTCACTGTCGTCTCGTGTG	59.971	55	20	CGTGTACTCCTTCCGATCCG	59.971	60	20	469
1	8498507	-1	653	Indel	GCCAACCGTTCTTGCATTGT	59.968	50	20	TCTGATCGATCGTTGGCGTT	59.827	50	20	466
1	8499198	-7	654	Indel	TTCGACCACATGATCCCCAC	59.748	55	20	ACTTTCTTTGGCCTGGACCC	60.179	55	20	493
1	8499216	-6	655	Indel	TTCGACCACATGATCCCCAC	59.748	55	20	ACTTTCTTTGGCCTGGACCC	60.179	55	20	493
1	8501103	-8	656	Indel	AGCCCCTACTACCAGCGTTA	60.033	55	20	GGCATCATCATGTTTGGCCG	60.249	55	20	375
1	8503038	4	657	Indel	CAGTTGAGGATGCCACTGGT	59.963	55	20	GCGGTCATCTAACCTACGCA	59.898	55	20	403
1	8503161	4	658	Indel	GCGTAGGTTAGATGACCGCA	59.898	55	20	GGCATGCACCGTTAGCTTTC	60.179	55	20	486
1	8503169	5	659	Indel	GCGTAGGTTAGATGACCGCA	59.898	55	20	GGCATGCACCGTTAGCTTTC	60.179	55	20	486
1	8503416	9	660	Indel	GCGTAGGTTAGATGACCGCA	59.898	55	20	GGCATGCACCGTTAGCTTTC	60.179	55	20	486
1	8504082	3	661	Indel	AAAGACTGGGCCGGCATATC	60.179	55	20	AGGCATCAACAATCCGGTGT	59.962	50	20	310
1	8505472	6	662	Indel	GGCTTGTCAGAAATGGCTGG	59.471	55	20	TGCCCATAAATGCGCCTTTG	59.825	50	20	391
1	8505504	7	663	Indel	GGCTTGTCAGAAATGGCTGG	59.471	55	20	TGCCCATAAATGCGCCTTTG	59.825	50	20	391
1	8510102	5	664	Indel	CACTGGAGGGCTTCTTCCTG	60.036	60	20	AACTCGTCTTGGCAGATGGC	60.675	55	20	457
1	8512280	3	665	Indel	AATTGCACGGCTAGCACCTA	59.748	50	20	AAAGTCGCTGACGTTTTGGC	59.971	50	20	463
1	8513460	3	666	Indel	CCCGTCCTATGTTTCAGATGGT	59.829	50	22	TGGCAAAGCAGTGAAACATCT	58.69	42.857	21	467
1	8513571	-4	667	Indel	GCGAACGTGGTGCTTCTTTT	59.971	50	20	TGGCAATGGAGATGGTGCTT	59.96	50	20	411
1	8516262	-6	668	Indel	CAAGGGGCCAAGTGATCAGT	59.961	55	20	TTGTCCGGAGTTGGCCATTT	60.179	50	20	209
1	8519707	-1	669	Indel	CGGAAAACGGAGCGGTCTAT	60.179	55	20	GACCACTGGCCGTGTAAAGA	59.966	55	20	389
1	8520737	0	670	Indel	TAATCTCAAACCCCGTGCCC	60.035	55	20	AGAATGCTCTCTGGTGCACC	60.036	55	20	433
1	8520767	0	671	Indel	TAATCTCAAACCCCGTGCCC	60.035	55	20	AGAATGCTCTCTGGTGCACC	60.036	55	20	433
1	8520875	0	672	Indel	TAATCTCAAACCCCGTGCCC	60.035	55	20	AGAATGCTCTCTGGTGCACC	60.036	55	20	433
1	8524407	-4	673	Indel	CATCGCTGAATGTGGCTTCG	59.973	55	20	GTGGGATTTGTCGGGGGAAT	60.034	55	20	312
1	8524560	-3	674	Indel	CATCGCTGAATGTGGCTTCG	59.973	55	20	TGGAGCTCGCCATTGAAGAG	60.108	55	20	369
1	8524771	-7	675	Indel	ATTCCCCCGACAAATCCCAC	60.034	55	20	ACGAGATGAGAAAGCTGGCC	60.108	55	20	489
1	8524822	-7	676	Indel	ATTCCCCCGACAAATCCCAC	60.034	55	20	ACGAGATGAGAAAGCTGGCC	60.108	55	20	489
1	8524879	-6	677	Indel	ATTCCCCCGACAAATCCCAC	60.034	55	20	ACGAGATGAGAAAGCTGGCC	60.108	55	20	489
1	8524978	-2	678	Indel	ATTCCCCCGACAAATCCCAC	60.034	55	20	ACGAGATGAGAAAGCTGGCC	60.108	55	20	489
1	8524986	-1	679	Indel	ATTCCCCCGACAAATCCCAC	60.034	55	20	ACGAGATGAGAAAGCTGGCC	60.108	55	20	489
1	8525060	-3	680	Indel	TACAGCGATGGATGGTTCCG	59.896	55	20	GCTAGAATGAGGCCCCCATC	59.963	60	20	450
1	8526792	2	681	Indel	GCTCGTGGACATGGTCATGA	60.108	55	20	TAGCACCGAGGAAGAAACCG	59.754	55	20	235
1	8528330	-1	682	Indel	AAGGAGAACGGATGCCCTTG	60.035	55	20	TGCAGTGATCTCCAACCCAA	59.23	50	20	495
1	8528798	4	683	Indel	TTCCAGGCAAAGCAAACAGC	59.895	50	20	GCTTCCTTGTTTGGCCACTG	59.967	55	20	157
1	8530833	-7	684	Indel	ATGGACACGACACTGCACAT	59.965	50	20	GAACCTCGTGTCAGTCGTGT	59.97	55	20	472
1	8531194	-5	685	Indel	ATGGACACGACACTGCACAT	59.965	50	20	GAACCTCGTGTCAGTCGTGT	59.97	55	20	472
1	8531476	-6	686	Indel	ACACGACTGACACGAGGTTC	59.97	55	20	TCCCATTCTTGGTCACTCGC	60.036	55	20	475
1	8531548	-5	687	Indel	ACACGACTGACACGAGGTTC	59.97	55	20	TCCCATTCTTGGTCACTCGC	60.036	55	20	475
1	8532302	2	688	Indel	GTTCGGTTGCGAGGTCAAAC	60.042	55	20	CAGGAGTTGAGGCTGGAGTG	60.037	60	20	433
1	8538227	-17	689	Indel	AATATGAAGGGCTCCTCGCG	59.966	55	20	CAGCTTCTGCGTGATCCTCA	60.108	55	20	476
1	8538291	-19	690	Indel	AATATGAAGGGCTCCTCGCG	59.966	55	20	CAGCTTCTGCGTGATCCTCA	60.108	55	20	476
1	8538348	-11	691	Indel	AATATGAAGGGCTCCTCGCG	59.966	55	20	CAGCTTCTGCGTGATCCTCA	60.108	55	20	476
1	8538403	-9	692	Indel	GTCGTGTGGATGACCGACAT	60.109	55	20	AATGGCCCAAGGATGTCCAG	60.033	55	20	419
1	8543114	10	693	Indel	GGGTTCCACTTCGTGATCGT	60.038	55	20	AATTCTTGCTCCGATGGGCA	60.034	50	20	491
1	8545619	2	694	Indel	AGTAGGAGCTGGTTTTGGTT	56.652	45	20	TCGGGAAATCTTGAGACAAGGG	60.027	50	22	473
1	8545670	4	695	Indel	AGCAGTTGTAAGCGAAGAACA	58.166	42.857	21	TCGGGAAATCTTGAGACAAGGG	60.027	50	22	448
1	8546885	0	696	Indel	GGTTGAAAATAGACGGCGCC	59.902	55	20	CAGCTCCTGCAAAATAAGCCA	59.179	47.619	21	331
1	8547352	-1	697	Indel	TCTGCCGGATAAGACCACTT	58.431	50	20	TGCGGCTTAAGTGGATCACA	59.677	50	20	100
1	8548153	3	698	Indel	GCTATGGTGCACAAGGGAGT	60.035	55	20	GCCTCCTTCAACCTGTCTCC	60.036	60	20	464
1	8552045	1	699	Indel	GGAACGGCATCATCCTGACA	60.108	55	20	GGCACCATTCTGAAACTAGCC	59.254	52.381	21	498
1	8552609	-10	700	Indel	TCTCAAAACACTGCAAGGGC	58.968	50	20	CCCAGGTTTGCACATGTTGG	59.966	55	20	221
1	8552714	-11	701	Indel	GCATCAGCCAAAGCAGAACC	60.109	55	20	CCCAGGTTTGCACATGTTGG	59.966	55	20	128
1	8553682	0	702	Indel	AAACCACGCCATAGGTCTGG	60.035	55	20	CGGCGCTTCCATTGTTTCAA	60.04	50	20	428
1	8554121	1	703	Indel	TTGAAACAATGGAAGCGCCG	60.04	50	20	TCAAGCAGAGGAAGCGTACG	60.109	55	20	437
1	8554701	-1	704	Indel	TAAGTAACGGATCGCGCTCC	59.97	55	20	GGCAAAAGGAAGTGCTGCAA	59.895	50	20	450
1	8555130	-7	705	Indel	GCACCCATCTGTTTGTAAGCA	59.114	47.619	21	CTGGACAGCTGTCTCGTACC	59.829	60	20	372
1	8555203	-2	706	Indel	GCCACAGTAAACATGTCAGGG	59.187	52.381	21	CTGGACAGCTGTCTCGTACC	59.829	60	20	320
1	8557731	3	707	Indel	TGGCTCACTGGGTATTCTCG	59.176	55	20	AACGCACCTGCACAAAACAG	60.179	50	20	395
1	8592255	8	708	Indel	CGACGGATTCTACACCCTGG	59.898	60	20	AGCGGCAGCCCTTTTCTATT	60.034	50	20	254
1	8594128	8	709	Indel	GGAAGGATTCTTGGGCCGAA	60.034	55	20	CGGACACTGAACGAACATGC	59.836	55	20	404
1	8690750	5	710	Indel	GAGCGTGAACGAACGTCAAC	60.112	55	20	TTTGGTTTGCAAGGCAGTGG	59.822	50	20	201
1	8799381	-1	711	Indel	TTGAGACGCTCAAGCTCCTG	60.038	55	20	GGGTAGAGTGGTCGCATACG	59.97	60	20	360
1	8799598	-10	712	Indel	GTCCGGTTGGGTGAAGATGT	59.964	55	20	GGGTAGAGTGGTCGCATACG	59.97	60	20	184
1	8799621	-11	713	Indel	GTCCGGTTGGGTGAAGATGT	59.964	55	20	GGGTAGAGTGGTCGCATACG	59.97	60	20	184
1	8842373	-4	714	Indel	TGATCCCCACCTTCTTGCAC	59.962	55	20	TACTTGACGCTGTGGGCAAT	59.964	50	20	458
1	8857033	-5	715	Indel	AACTGTATGGCGAGCAGGAC	60.108	55	20	GAGCTGAGCTGAGCATCGAT	59.968	55	20	391
1	8868873	-8	716	Indel	CAAAAGCGCTCCTTGGTGAC	60.04	55	20	TCTGGTCGGTATCGGTTCCT	60.034	55	20	395
1	8871680	-7	717	Indel	TAGTTCCAGTGGCGGATGTG	59.751	55	20	TAATTTGCAGGCCCGGGATT	60.033	50	20	164
1	8882037	1	718	Indel	ACGAACACTGGGTTGTCACA	59.749	50	20	TATATTTTCCCGTGCGGCCA	59.819	50	20	423
1	8893166	-5	719	Indel	TGGAGATGTGCAGAGCGATC	59.896	55	20	GGCGTGTGACTGTACCATGA	60.038	55	20	401
1	8900424	8	720	Indel	CCACGGTCTTACACGGGTAC	60.109	60	20	TGTGGATTGCTTTTGTGGCG	59.968	50	20	336
1	8925933	-7	721	Indel	CATAGGCGCAAATGAGGCAC	59.97	55	20	CTTTCTTCCGCATCGCATGG	59.971	55	20	159
1	8926910	-11	722	Indel	TCTGCTGCTCTCAAATGGCA	59.963	50	20	CCCTAGTGGCTAGCAGAACG	59.897	60	20	407
1	8927306	-7	723	Indel	CGTTCTGCTAGCCACTAGGG	59.897	60	20	TTCGTAGACAAACTGCCCCC	59.964	55	20	353
1	8959913	-2	724	Indel	TAACCGCGATAACCATGGCA	59.822	50	20	CCAAACTGCTGCCTTGCAAT	59.966	50	20	478
1	8972348	-4	725	Indel	GCAGAGTGGTAGGGAACACC	60.036	60	20	AATCCCAAAACCAGCCCACT	59.809	50	20	487
1	8973168	-4	726	Indel	CATAGGCGCAAATGAGGCAC	59.97	55	20	CAACCGTGCCTTCTTTGCAA	59.898	50	20	325
1	8973592	4	727	Indel	TACGATGTGCACCGTCTTGG	60.389	55	20	TGCCATTTGAGAGCAGCAGA	59.963	50	20	477
1	8973646	3	728	Indel	GCCTAAGGAGACCTGCATGG	60.179	60	20	TGCCATTTGAGAGCAGCAGA	59.963	50	20	387
1	8973688	-1	729	Indel	GCCTAAGGAGACCTGCATGG	60.179	60	20	TGCCATTTGAGAGCAGCAGA	59.963	50	20	387
1	8973807	9	730	Indel	GCCTAAGGAGACCTGCATGG	60.179	60	20	TGCCATTTGAGAGCAGCAGA	59.963	50	20	387
1	8973827	9	731	Indel	GCCTAAGGAGACCTGCATGG	60.179	60	20	TGCCATTTGAGAGCAGCAGA	59.963	50	20	387
1	8974861	-2	732	Indel	CATACATTTTGGGGGCTGCG	59.897	55	20	GGACAACACCGCCTACTTCA	59.966	55	20	352
1	8974863	-3	733	Indel	CATACATTTTGGGGGCTGCG	59.897	55	20	GGACAACACCGCCTACTTCA	59.966	55	20	352
1	8981135	2	734	Indel	TAGCCCTTTGAACACCGACC	59.964	55	20	GGAGAAGCCTTTGGTCCCAT	59.667	55	20	390
1	8987400	0	735	Indel	GTCCCATTGCAAAGGCCAAG	60.037	55	20	ATCCCGTATCTTGCTCAGCG	59.967	55	20	290
1	9002384	-5	736	Indel	GCTGTTTTGGCGTCATGGTT	59.968	50	20	CCCCACGAAGCCTTGGTAAT	60.034	55	20	449
1	9002618	-2	737	Indel	GCTGTTTTGGCGTCATGGTT	59.968	50	20	CCCCACGAAGCCTTGGTAAT	60.034	55	20	449
1	9002819	4	738	Indel	ATTACCAAGGCTTCGTGGGG	60.034	55	20	GGTGGTATCCCAATGCACCA	60.034	55	20	310
1	9003055	0	739	Indel	CTAGCTGGTCTGGCAAGCAT	60.107	55	20	CCGCTAATTGTTCCAGCTGC	59.901	55	20	436
1	9003289	5	740	Indel	CTAGCTGGTCTGGCAAGCAT	60.107	55	20	CCGCTAATTGTTCCAGCTGC	59.901	55	20	436
1	9007518	1	741	Indel	TAGCCCTTTGAACACCGACC	59.964	55	20	CGTTTTGAGGCAGGGCAAAA	59.896	50	20	486
1	9009557	8	742	Indel	TCCGAAGAAGGGAAAAGGCC	59.962	55	20	CGGTGCCACTAGGTTCTCAG	60.109	60	20	383
1	9011628	5	743	Indel	AGAAGTAGCTGAGGGAGGCA	59.958	55	20	CTATCCTCTCGACGTGTGCC	59.97	60	20	499
1	9011792	1	744	Indel	AGAAGTAGCTGAGGGAGGCA	59.958	55	20	CTATCCTCTCGACGTGTGCC	59.97	60	20	499
1	9011805	1	745	Indel	AGAAGTAGCTGAGGGAGGCA	59.958	55	20	CTATCCTCTCGACGTGTGCC	59.97	60	20	499
1	9012437	8	746	Indel	ATGTGCAGCTCTACCACCAC	60.036	55	20	GGGTAGCCGACGATTTGTCT	59.825	55	20	268
1	9060112	-6	747	Indel	CAAGAGTACCGACCCAACCC	60.037	60	20	CTCGGCCATATAAGGACCGG	59.753	60	20	297
1	9060862	-2	748	Indel	GGCTTCAACCTCCACGAAGA	59.965	55	20	TCGGCTGACGCAATAAACCT	60.037	50	20	285
1	9076945	-1	749	Indel	ACCCTACACAATCTTACATGCT	57.156	40.909	22	AGAGCTAGCCCTCGAAGGAA	60.033	55	20	364
1	9102664	3	750	Indel	CTATATGCAGCCGCTACGCT	60.109	55	20	GGCTGCACCTATTAGCGTCT	59.895	55	20	460
1	9102731	2	751	Indel	CTATATGCAGCCGCTACGCT	60.109	55	20	GGCTGCACCTATTAGCGTCT	59.895	55	20	460
1	9102974	0	752	Indel	AGACGCTAATAGGTGCAGCC	59.895	55	20	TGTTGCTGCTTACTGCTCGA	59.967	50	20	317
1	9206727	5	753	Indel	TTGCTAACCTCTCCTCCCGA	59.959	55	20	GTGGTCTACGTCTACCGGGA	60.393	60	20	418
1	9212645	-2	754	Indel	CCGCTACCCTTCTCTCTCCT	60.106	60	20	CGAGAAGGAAACGCGTGTTG	60.111	55	20	220
1	9237079	-9	755	Indel	TTCCGAATGCACGCGTTTTT	59.97	45	20	TACCAGTGTTGCCCGTCATC	60.037	55	20	417
1	9275200	1	756	Indel	GCCTGTGTTTTCAACGGTCC	59.97	55	20	AGGTTGGGTTATTTCGGGACA	59.294	47.619	21	436
1	9282697	3	757	Indel	TTTGGCGATCATGTTGGTCT	57.801	45	20	GAGCGCCACGTTTGGTAAAT	59.48	50	20	411
1	9299646	-4	758	Indel	GGCTCCATCGCAGACTCTAC	59.969	60	20	AGCTCATGTGACCGTTCTCG	60.109	55	20	282
1	9299652	-4	759	Indel	GGCTCCATCGCAGACTCTAC	59.969	60	20	AGCTCATGTGACCGTTCTCG	60.109	55	20	282
1	9299784	-4	760	Indel	GGCTCCATCGCAGACTCTAC	59.969	60	20	AGCTCATGTGACCGTTCTCG	60.109	55	20	282
1	9305371	-2	761	Indel	GCTCTCAGGGTCACTTGCTT	59.964	55	20	GAAGGTAATCGCGGGGAGTT	59.823	55	20	470
1	9312311	-7	762	Indel	TGACCCAGGAGCGAAACTTT	59.528	50	20	TCCGTTTTACGTGCACGAGA	59.969	50	20	340
1	9352694	-6	763	Indel	GCACCCACCGATGTAACAGA	60.037	55	20	ACCAATTTGCATGCCAACCC	59.963	50	20	457
1	9383918	9	764	Indel	AGGGGGTAATTCGTCCGGTA	60.032	55	20	AACTTCCAGCTCGGTTCGTT	59.894	50	20	486
1	9485718	-26	765	Indel	GCTCACCCAACTTGCACTTG	59.969	55	20	GTCAATGGGAACGTCAACCG	59.484	55	20	499
1	9485911	-12	766	Indel	GCTCACCCAACTTGCACTTG	59.969	55	20	GTCAATGGGAACGTCAACCG	59.484	55	20	499
1	9485913	-10	767	Indel	GCTCACCCAACTTGCACTTG	59.969	55	20	GTCAATGGGAACGTCAACCG	59.484	55	20	499
1	9489946	-9	768	Indel	AATGGCCCAATAGGAACGCA	60.034	50	20	CCTAGCACCAGCAGACCATT	59.746	55	20	496
1	9490431	-1	769	Indel	AATGGTCTGCTGGTGCTAGG	59.746	55	20	AGCCCTTGGAAGATGACGATG	60.134	52.381	21	419
1	9490900	-5	770	Indel	GCCCAAATGCTTGTAGTGCC	60.109	55	20	ACTTGCCTGCTTGGGTTCTT	60.106	50	20	345
1	9491040	-9	771	Indel	ACTGCTAACTGCCCTTCGAC	60.037	55	20	CAAAGCATGTGGTGGCACAA	59.896	50	20	324
1	9491205	3	772	Indel	ACTGCTAACTGCCCTTCGAC	60.037	55	20	CAAAGCATGTGGTGGCACAA	59.896	50	20	324
1	9491532	-19	773	Indel	GCCACCACATGCTTTGGATG	60.109	55	20	CGAGAGCCACGTGAAATTGG	59.556	55	20	379
1	9601106	-12	774	Indel	GGGGCCTTAGGGGTAGAGAA	60.03	60	20	GGGTGTCTTCCATGGTCGTT	59.964	55	20	490
1	9602787	-3	775	Indel	AAAGGGATGGGACGGAGGTA	59.956	55	20	CAAACTTGGTCAGCACCTGC	59.969	55	20	286
1	9614456	4	776	Indel	ACGACTCGAGTTTGAGAGCG	60.11	55	20	ATCAATCGCGACCTTGGTGT	60.036	50	20	416
1	9615554	3	777	Indel	TGAAGCTAGTGCCAACTGGG	59.963	55	20	TATGCGGATGAAGTGGTGCA	59.748	50	20	481
1	9616244	-2	778	Indel	CCGCACGAAACTGCTTACTG	59.836	55	20	TGAACCACAAGTGCCAACCT	60.034	50	20	385
1	9620019	-2	779	Indel	TCCAATATTCCACGGCCGTC	60.179	55	20	CTTGTCAAACGCCTTGCTCA	59.337	50	20	495
1	9620133	-2	780	Indel	TCGGACAACATGGTTGAGGC	60.605	55	20	CCCAAAATCTGACTTGCTCACC	59.77	50	22	453
1	9621168	-7	781	Indel	TCAGGGCAATGTACTGGCTC	59.747	55	20	CACAATGCGGATGCTCACAA	59.477	50	20	347
1	9628767	3	782	Indel	GAACATACTGCTGGGTCCCG	60.462	60	20	TACCCACGCACTTCTTGGTC	59.966	55	20	386
1	9634205	12	783	Indel	AGTTGACACGCCTTTGGAGA	59.532	50	20	TCACGCGCTAATTGACCGAT	60.179	50	20	498
1	9669531	-2	784	Indel	GGTTTAACGCATGCGGATCC	59.971	55	20	GTCCACCACTGCTGCAATTG	60.039	55	20	325
1	9670927	-5	785	Indel	AGCCCGTTTCAACATTGTGC	59.968	50	20	CACACGGCAAAGAAAAGGCA	59.898	50	20	370
1	9670988	2	786	Indel	AGCCCGTTTCAACATTGTGC	59.968	50	20	CACACGGCAAAGAAAAGGCA	59.898	50	20	370
1	9671117	-4	787	Indel	AGCCCGTTTCAACATTGTGC	59.968	50	20	TGAGAAGTGCAGCACCATGA	59.602	50	20	457
1	9684074	2	788	Indel	GCCAAGACAGTGGTTGCTCT	60.536	55	20	TGCTGAAAGTAGGATCCGTCT	58.542	47.619	21	499
1	9684114	6	789	Indel	GCCAAGACAGTGGTTGCTCT	60.536	55	20	TGCTGAAAGTAGGATCCGTCT	58.542	47.619	21	499
1	9684774	3	790	Indel	ATTTGTGGGGCAGATGGAGG	60.033	55	20	TTGGGGCAGTCTCCATGAAC	59.962	55	20	459
1	9687003	-4	791	Indel	TCACACTCCACTCCACTCCA	60.106	55	20	AGTCCATGGTCAAAAGGCGA	59.6	50	20	493
1	9688253	-4	792	Indel	TGTGCACTTCTTGTCTCGCA	60.179	50	20	GGGACTTATCAGCCCAAGGG	59.816	60	20	292
1	9695169	4	793	Indel	ACGGCGCGTTCCATAATATCA	60.27	47.619	21	TTACAGGGGAGAATGCTGCG	60.108	55	20	371
1	9764922	-7	794	Indel	CGGATTTTGGAGGTGGTGGA	59.962	55	20	CGCGTGTGTTTTTCCTCGTT	59.973	50	20	406
1	9898262	1	795	Indel	CCGATCCCTTTCTTGGTGCT	60.035	55	20	GTCAAGCTCCTCATGCAGGT	60.036	55	20	194
1	10028991	2	796	Indel	TTTGCCTGATTCCGAGTCCG	60.391	55	20	TGGAGTTGCAATGGTGTCAT	57.709	45	20	492
1	10223190	-6	797	Indel	TCATACGGACTCAAAACTCTACT	56.767	39.13	23	AGAAGAGGAGACTAGAGTCCA	56.321	47.619	21	403
1	10258934	-5	798	Indel	GAATGCGGCCTAGGGAGTAC	59.966	60	20	CAGCCCAACATTTATCGCCG	59.971	55	20	410
1	10295202	16	799	Indel	GTTCCATGGGTTAGGCAGCT	60.034	55	20	GAAGAGGTCAGCCCATACCG	59.895	60	20	383
1	10298359	1	800	Indel	AGGAGGTGTTTGTCGTCGTC	59.968	55	20	TCGCAGAAGTCAGGAAGCTG	60.038	55	20	439
1	10298389	-1	801	Indel	GTAGCCCCCGAGCTTATGTC	59.966	60	20	TACTCGCTGGGATGAGAGCT	60.106	55	20	346
1	10298429	4	802	Indel	CAGCTTCCTGACTTCTGCGA	60.038	55	20	TCACAGTTGTCTCCGCCTTC	59.966	55	20	497
1	10305048	-2	803	Indel	GCCAGCTTTGTGTTCCCTTG	59.967	55	20	AAGCGAGTTGACACCTACCG	60.039	55	20	282
1	10548127	-3	804	Indel	TTTTGGTGCTGGTGGGTTCT	60.033	50	20	CAACAAATCCAACCAGGCGG	60.038	55	20	459
1	10589149	-3	805	Indel	GCCCTCCTCCTCGTTTTTCT	59.675	55	20	AATTCCAGGGCTGACGTCAG	60.036	55	20	436
1	11013631	-2	806	Indel	TTACATACCATGGTGCCCGG	59.818	55	20	GAAACACAGGGTAGCACCGA	59.966	55	20	203
1	11636350	-3	807	Indel	CACGTAGGACAAAACCGGGA	59.966	55	20	GTGGAAACAGGAGAGGTGGG	59.963	60	20	458
1	11675530	-1	808	Indel	AACGTGCATGTCCGATTCCT	60.036	50	20	AGACCAATAATCCCCACCGC	59.817	55	20	379
1	11840284	7	809	Indel	GAAAGCAATGCGCCTCTAGC	59.971	55	20	GACAGCACCCAAATACCCGA	60.036	55	20	358
1	11840357	20	810	Indel	GAAAGCAATGCGCCTCTAGC	59.971	55	20	GACAGCACCCAAATACCCGA	60.036	55	20	358
1	11840368	20	811	Indel	GAAAGCAATGCGCCTCTAGC	59.971	55	20	GACAGCACCCAAATACCCGA	60.036	55	20	358
1	11881321	-2	812	Indel	CCTATTTAAGCGCTCCCCGT	59.894	55	20	GAAGGAGCGGTGTGAATCCA	60.036	55	20	461
1	11918932	-2	813	Indel	CCGCCTCGTCTCATCTCATC	60.04	60	20	ATGATCATCTGCTCCTGCGG	59.965	55	20	360
1	11999237	-9	814	Indel	ACCGAATTACACCCCCGAAC	60.036	55	20	GCCTGAGAGAGAGAAGGGGA	60.033	60	20	275
1	12028573	0	815	Indel	AGTGGTTGATGTGGCATGTT	58	45	20	GGCAAACACACGACTTGCAT	59.969	50	20	492
1	12028645	-1	816	Indel	AAACTAGGAAGGTAGCCCGC	59.46	55	20	GGCAAACACACGACTTGCAT	59.969	50	20	360
1	12030561	0	817	Indel	GTGGAGGCCATCATCGCTAA	59.893	55	20	CACCCGATCGTTAGAGGAGC	59.969	60	20	284
1	12160931	-7	818	Indel	TGTGGGTGACGACTATCCCT	59.959	55	20	ACAACCACTATCAGGGGCTG	59.379	55	20	358
1	12188144	-1	819	Indel	TTTGTCCTCATCCCACACGG	59.964	55	20	TCCAGAAGAAGTTGACGGGC	59.965	55	20	490
1	12199027	-7	820	Indel	TTTGTGGGGATCGTACAGGC	60.036	55	20	TGGTTTTTAGCTGGCGTTGC	59.969	50	20	426
1	12217851	1	821	Indel	CAATCTACTCCTCCGCGACC	59.969	60	20	TCCCTCCGTTTCGTTGTCAG	59.967	55	20	375
1	12223243	3	822	Indel	CGGAACTTCAACGAGGAGCT	60.038	55	20	TTTCCTCAGAACCAGGTCGC	59.965	55	20	177
1	12223255	2	823	Indel	CGGAACTTCAACGAGGAGCT	60.038	55	20	TTTCCTCAGAACCAGGTCGC	59.965	55	20	177
1	12225577	-10	824	Indel	TCGCTTTCGTCGTCACTTGA	59.97	50	20	AGATCCCGCACAGCTTTTGA	59.963	50	20	445
1	12225699	3	825	Indel	TCGCTTTCGTCGTCACTTGA	59.97	50	20	AGATCCCGCACAGCTTTTGA	59.963	50	20	445
1	12240785	-3	826	Indel	TGATGCACGTGGTTGATGGA	59.964	50	20	TGGTGAGTTGCCGGTTAGAC	59.966	55	20	419
1	12258768	0	827	Indel	CACAAGCTTGTTGGAACCCG	59.969	55	20	ATGGGATGATTCGACACCCG	59.893	55	20	497
1	12259795	-4	828	Indel	ACCATCGTCATGCACCATGT	60.035	50	20	AAGGCACACGCTGAGAAGAA	59.893	50	20	228
1	12259842	-3	829	Indel	ACCATCGTCATGCACCATGT	60.035	50	20	GGCCGAGGTTTTTGTCTCCA	60.536	55	20	283
1	12259894	-2	830	Indel	TTCTTCTCAGCGTGTGCCTT	59.893	50	20	TGCTATCACATCCACCTCCT	57.819	50	20	431
1	12260266	-6	831	Indel	AGGAGGTGGATGTGATAGCA	57.819	50	20	TTCGCAGACGCCGCTTATAT	59.968	50	20	402
1	12269081	0	832	Indel	TACCGCGGCTGTACTTTAGC	60.179	55	20	GAGACCGAGTGAGTTGTGGG	60.038	60	20	266
1	12361309	1	833	Indel	TCCCTTCTACGCCCCTGTAA	59.958	55	20	TGGTGTGTTAAAGGCATCCTCA	59.893	45.455	22	478
1	12361462	0	834	Indel	TCCCTTCTACGCCCCTGTAA	59.958	55	20	TGGTGTGTTAAAGGCATCCTCA	59.893	45.455	22	478
1	12362799	5	835	Indel	TCCCTTCTACGCCCCTGTAA	59.958	55	20	AGTTTCACCAGAAAATTAAGAGCA	57.04	33.333	24	499
1	12362826	6	836	Indel	TCCCTTCTACGCCCCTGTAA	59.958	55	20	AGTTTCACCAGAAAATTAAGAGCA	57.04	33.333	24	499
1	12406334	-8	837	Indel	GTGCACTGCTTTGGGTTGAG	59.969	55	20	CAGCAAGCCACACAGCAAAT	59.967	50	20	485
1	12411236	2	838	Indel	AGGGATCAGTGTTGTGTGCA	59.526	50	20	AGCCCACGAACGTACATGTT	59.966	50	20	396
1	12419901	1	839	Indel	TAGGGCCCTTTGAATCGCAG	60.107	55	20	TCCAAAACAAGTGCACTCCAC	59.252	47.619	21	400
1	12481356	-3	840	Indel	GGTGGAACTAAACACGGCCT	60.251	55	20	AAATCATGCATGTGCTATTTACA	55.263	30.435	23	467
1	12481366	-2	841	Indel	GGTGGAACTAAACACGGCCT	60.251	55	20	AAATCATGCATGTGCTATTTACA	55.263	30.435	23	467
1	12481555	1	842	Indel	AGAATGAGGTTGGTCTTTGTGA	57.562	40.909	22	TCATGCATGTGGTATTTACATATGT	56.943	32	25	500
1	12502597	3	843	Indel	TAGCATGCATGACCGCTAGG	59.966	55	20	AGCGCTTGATCGGTAACCAT	59.822	50	20	369
1	12509044	-4	844	Indel	CTTAGACGCCTGGTTGTGGT	59.965	55	20	TGCGTGCACTTTTGAACGAG	59.973	50	20	463
1	12523064	0	845	Indel	ATAGAAATCGAGCCGAGCCG	60.039	55	20	GAGACGATGAGAGCGAGACG	60.043	60	20	105
1	12562156	3	846	Indel	CCAACGGGATGCCCAACTAT	60.107	55	20	TCTCTCCTCGACAGGTGTGA	59.599	55	20	450
1	12562728	-6	847	Indel	ATTATACAGGTTCGGGCCGC	60.25	55	20	TTCCACTCGAGAACCGGTTG	59.967	55	20	300
1	12562796	-5	848	Indel	AGTTCAGGTTTTCTCGGCGT	59.894	50	20	TTCCACTCGAGAACCGGTTG	59.967	55	20	183
1	12567245	-1	849	Indel	AATATCAGCGAAGGCCTCCG	59.966	55	20	AAAATCTTCGAGCGCATGCC	59.901	50	20	460
1	12662996	2	850	Indel	CTTCGATACAGGGGCTCGTC	59.969	60	20	TGGGAGAAGCCAAGCTCATG	60.035	55	20	118
1	12875468	2	851	Indel	ACATGCCGAAGTCCGACATT	60.036	50	20	TCCGCAACGATATGGACGAG	59.97	55	20	413
1	12889765	14	852	Indel	CCGTGGGGAACAAGACGTTA	59.966	55	20	CGGCTTAGGGAGGGGTTTTT	59.961	55	20	415
1	12889876	9	853	Indel	AAAAACCCCTCCCTAAGCCG	59.961	55	20	GGAAGAAACGGGGTCGGATT	60.036	55	20	243
1	12889956	26	854	Indel	AAAAACCCCTCCCTAAGCCG	59.961	55	20	GGAAGAAACGGGGTCGGATT	60.036	55	20	243
1	12953540	15	855	Indel	AAAGCACACCCAACGTTTCG	59.9	50	20	ACCTGGATAGCTACAGCCCA	60.031	55	20	453
1	12964899	8	856	Indel	GCTACAAACGCTCTCAAGCC	59.556	55	20	GGGAGGTAGCGTACGTACCA	60.748	60	20	229
1	12964900	8	857	Indel	GCTACAAACGCTCTCAAGCC	59.556	55	20	GGGAGGTAGCGTACGTACCA	60.748	60	20	229
1	12965260	-2	858	Indel	TGGTACGTACGCTACCTCCC	60.748	60	20	GCAGCGGGCAAAAAGAGAAT	59.755	50	20	499
1	12965435	1	859	Indel	AAGCCGGTGTACTCTGTACT	58.079	50	20	GCTTTGTCACACGTGCGAAA	60.248	50	20	414
1	12965700	12	860	Indel	GGTGTGATGCAGCGAGAGAA	60.39	55	20	CCATGGCTCGCATGCAAAAA	60.39	50	20	467
1	12965857	9	861	Indel	GGTGTGATGCAGCGAGAGAA	60.39	55	20	CCATGGCTCGCATGCAAAAA	60.39	50	20	467
1	12966064	13	862	Indel	TGTTTGCACGCTTCCAAGTT	59.186	45	20	CCACGTGACAGCTTGAGAGT	59.967	55	20	450
1	12966278	1	863	Indel	ACATGGACGAAGCTGGAACA	59.604	50	20	GGTGCGTACCTATGACGAGG	59.97	60	20	283
1	12966604	2	864	Indel	CCTCGTCATAGGTACGCACC	59.97	60	20	ATGAACTAGGAAGGTGGCCC	59.08	55	20	491
1	12966661	-2	865	Indel	CCTCGTCATAGGTACGCACC	59.97	60	20	ATGAACTAGGAAGGTGGCCC	59.08	55	20	491
1	13026728	-2	866	Indel	TCACGTGTCAATCCGAGCAT	59.754	50	20	CTCGGCCGCCATATTTGTTT	59.262	50	20	497
1	13027207	5	867	Indel	TCACGTCCGCACACCATAAA	59.966	50	20	CAACCGACCCTGCAAGATCT	60.036	55	20	312
1	13027516	14	868	Indel	AGATCTTGCAGGGTCGGTTG	60.036	55	20	TCCTCAGTCCACCTAGAGCC	60.033	60	20	330
1	13027815	14	869	Indel	GGCTCTAGGTGGACTGAGGA	60.033	60	20	AGCTCGTCAACATCCTGCAA	59.965	50	20	325
1	13081835	-8	870	Indel	CCGTGGGGAGGAATTACTCG	59.896	60	20	TGGCATCAAACCAAAACGGC	60.25	50	20	161
1	13195353	11	871	Indel	GAGAGAGAGGAGGGAAGGGG	60.106	65	20	TTTCCCCCTCTTTCCCCTCT	59.801	55	20	497
1	13195684	-12	872	Indel	AGAGGGGAAAGAGGGGGAAA	59.801	55	20	TTCAAATGTGGCCCGGAGAA	59.889	50	20	453
1	13195965	-1	873	Indel	AGAGGGGAAAGAGGGGGAAA	59.801	55	20	TTCAAATGTGGCCCGGAGAA	59.889	50	20	453
1	13198029	10	874	Indel	GGCACGGACACTAGACAACA	59.967	55	20	CCCCATGACTCAACCCACTC	60.035	60	20	359
1	13198081	9	875	Indel	GGGAAATGGGAGTGGAGGTG	60.034	60	20	GCTGGTAGAGCCTTTCCCAA	59.672	55	20	401
1	13198262	1	876	Indel	GAGTGGGTTGAGTCATGGGG	60.035	60	20	TCTAGCCAGCTCCACTCCTT	59.958	55	20	497
1	13198946	-15	877	Indel	CTAGAGCCCAACCAAACGGT	59.964	55	20	ACTGCTTTAAGTTTGACCAAGT	56.394	36.364	22	467
1	13203256	11	878	Indel	AGGCCAGCTACTCTTAGGCT	60.032	55	20	TCCTGGGTGATCTGGGTGAT	59.955	55	20	239
1	13206131	-10	879	Indel	GTCAGGTGACACCAACGACT	59.896	55	20	TGGTCCGACCCCTAACTAGG	60.033	60	20	244
1	13206213	-7	880	Indel	CCTAGTTAGGGGTCGGACCA	60.033	60	20	CATGGTGATGTGACCCGACA	60.036	55	20	260
1	13206267	-1	881	Indel	CCTAGTTAGGGGTCGGACCA	60.033	60	20	CATGGTGATGTGACCCGACA	60.036	55	20	260
1	13207036	-15	882	Indel	AGGGTGTTACGCTTCTCAGC	60.037	55	20	GTAATGTGGAGGTGGTCGGG	60.108	60	20	492
1	13207295	-5	883	Indel	GCCCAACATACAACGGAAGC	59.83	55	20	TTCTTGACAGTGGCGGATCC	60.036	55	20	203
1	13223750	2	884	Indel	CGCACTTTCATCCCAGCAAG	59.83	55	20	TCGGCAGCATCAAAGTCAGT	59.965	50	20	385
1	13231594	-5	885	Indel	GCACGGGGGTGCTTTTTATG	60.109	55	20	ATCTTCTTCCGCAACCTCCC	59.747	55	20	269
1	13579993	2	886	Indel	GTCACAGGTTCAGTGGGAGG	59.965	60	20	GGAGCAGCGACTTCTGAAGT	60.038	55	20	252
1	13644502	4	887	Indel	TACAACCTGTCGCAGCTGAG	60.038	55	20	CCCTTCTTCCTCCAACTCCG	59.749	60	20	336
1	13673973	-2	888	Indel	TCTGAGGCCGAGGAGATGG	60.457	63.158	19	TTAACCCGTCTAGCACCGTG	59.756	55	20	490
1	13674141	-1	889	Indel	CTTGGGACGAGCCAGCTTC	60.743	63.158	19	CTTCTTCTCTAGCTCCGCCG	59.97	60	20	461
1	13716077	3	890	Indel	TTTGGTCTACGTGGCAGTCC	59.966	55	20	TGCTCATTTCACCCGGTTGT	60.179	50	20	430
1	13718136	-1	891	Indel	CGGTCAGTGGTGAATTGATGG	59.261	52.381	21	TACGCCACACACTCCATGAC	60.038	55	20	478
1	13718152	-6	892	Indel	ACATGCACTTGGGTGTAAGGA	59.576	47.619	21	TACGCCACACACTCCATGAC	60.038	55	20	226
1	13718406	-1	893	Indel	GTCATGGAGTGTGTGGCGTA	60.038	55	20	CATGCCTTACGGGGGACAAA	60.323	55	20	434
1	13718759	1	894	Indel	GAGGCCAGCATTTCCAGGAT	60.106	55	20	AGCCAAATGACTGCCCTAACA	59.925	47.619	21	490
1	13718767	1	895	Indel	GAGGCCAGCATTTCCAGGAT	60.106	55	20	AGCCAAATGACTGCCCTAACA	59.925	47.619	21	490
1	13718911	-13	896	Indel	TGATCATGTTTGTCCCCCGT	59.304	50	20	AGCTCTTCAGTAACAAGCGCT	59.999	47.619	21	425
1	13719013	-11	897	Indel	TGATCATGTTTGTCCCCCGT	59.304	50	20	AGCTCTTCAGTAACAAGCGCT	59.999	47.619	21	425
1	13721050	-6	898	Indel	AGGAGCACCACCATGATGTG	60.035	55	20	CTGGAGTGGTTTTGGGTCCA	59.815	55	20	307
1	13729155	-2	899	Indel	GGCAAGTCACACAGATCCCA	59.963	55	20	GAAACTCGTGAACCGGTCCT	59.967	55	20	435
1	13805662	-2	900	Indel	GTAACGCTCCGCTTTTCGTG	60.179	55	20	AGGAGCCAAGGAAGGGAGAT	59.955	55	20	437
1	13805672	-3	901	Indel	GTAACGCTCCGCTTTTCGTG	60.179	55	20	AGGAGCCAAGGAAGGGAGAT	59.955	55	20	437
1	13806143	1	902	Indel	TCTCTCTCTCGTCGAGCTCC	60.179	60	20	CGAGGGAAAGGAACCAACGA	59.966	55	20	407
1	13806359	0	903	Indel	TCTCTCTCTCGTCGAGCTCC	60.179	60	20	CGAGGGAAAGGAACCAACGA	59.966	55	20	407
1	13834355	-1	904	Indel	GTTGATCCAAAGGCTCCGGA	60.035	55	20	ACTTGAACTCTCCTTTCCTTTTCT	57.993	37.5	24	419
1	13939665	-12	905	Indel	ATGGCTGTCCTTCCAAGCTC	60.035	55	20	AAGTGCACAGCCCCATAGAC	60.035	55	20	219
1	13946643	4	906	Indel	GCGCCGTTATTTTCCCAGAC	59.902	55	20	GCGTCTTGGAGTCTGTGCTA	59.756	55	20	493
1	13949134	-7	907	Indel	AAAATCTCCCTCCGTGCAGG	60.035	55	20	TTAACGCTGCATGGGAGTGT	59.964	50	20	353
1	13980723	0	908	Indel	TTCTCCTGCCTGAGCACTTG	59.964	55	20	ACGAGTCATGCTTCAAGTACCT	59.437	45.455	22	449
1	13997805	-12	909	Indel	TGGTGCTGACGTGGCATAAT	60.036	50	20	TGGCGAGTTTGGAATCGTGA	59.966	50	20	476
1	14032054	-4	910	Indel	TGCATGCACGTGCTTTCTTC	60.04	50	20	CTGGGCAAGAAGTGTCGACA	60.25	55	20	456
1	14081470	3	911	Indel	GGCCAAATAGAGTGCACCCT	60.034	55	20	TCTTTGCGCTTTACATGGCA	58.757	45	20	117
1	14081642	1	912	Indel	GGCCAAATAGAGTGCACCCT	60.034	55	20	TCGATTTGACCGATTGCGTT	58.565	45	20	469
1	14082266	8	913	Indel	TAAGGAGAGGGAAGAGGGGC	60.031	60	20	TCGGGTATTTGGGTGCTGTC	60.036	55	20	427
1	14087251	-12	914	Indel	AGTTGAACCCACGGCAGATC	60.322	55	20	GCAGTTGCCTGTTTCAGTGG	59.969	55	20	230
1	14087430	-5	915	Indel	TGTGAGTCTCCCACCTTGTG	59.241	55	20	CTAAAAGTCACTTCGCGCGG	59.907	55	20	499
1	14087434	-6	916	Indel	TGTGAGTCTCCCACCTTGTG	59.241	55	20	CTAAAAGTCACTTCGCGCGG	59.907	55	20	499
1	14121938	3	917	Indel	CCTAAGAGGTCCAGGAGGCT	60.032	60	20	GCCATTGTTCGATTCCTCGC	59.972	55	20	207
1	14133176	-2	918	Indel	TCCAGGAATCAGCCGAGGTA	60.033	55	20	TGGGTGTGCTGTTCAGTGTT	60.035	50	20	417
1	14178791	-5	919	Indel	TGGCACAAATTCGGTCGGTA	59.965	50	20	CTTGGCGGTTTCGGGATTTC	59.83	55	20	478
1	14178792	-4	920	Indel	TGGCACAAATTCGGTCGGTA	59.965	50	20	CTTGGCGGTTTCGGGATTTC	59.83	55	20	478
1	14179192	-20	921	Indel	GAAATCCCGAAACCGCCAAG	59.83	55	20	CCAAATTTGTGCGACCAGGG	60.038	55	20	139
1	14179262	-10	922	Indel	CCCTGGTCGCACAAATTTGG	60.038	55	20	CTCGCTGTTGACTGGTACGT	60.039	55	20	164
1	14179317	-7	923	Indel	CCCTGGTCGCACAAATTTGG	60.038	55	20	CTCGCTGTTGACTGGTACGT	60.039	55	20	164
1	14244053	4	924	Indel	GCTGAGCGCCTTTTTCAACA	59.969	50	20	TGTAGAACCCAGCGACGAAC	60.039	55	20	476
1	14244112	1	925	Indel	GCTGAGCGCCTTTTTCAACA	59.969	50	20	TGTAGAACCCAGCGACGAAC	60.039	55	20	476
1	14263475	-9	926	Indel	ATTGGCCGTCTTGGTGATGT	59.962	50	20	TCCCTTTACGCCGTCTCAAC	60.038	55	20	496
1	14264148	-1	927	Indel	TTCTCGTGATAACGGCGGAG	59.9	55	20	CATCAGCGCCGATTTCCAAG	59.971	55	20	432
1	14312933	15	928	Indel	GTTCGAGGTCTTGAAGGGCA	59.965	55	20	AGGAGATCATCGGGTGGTGA	60.032	55	20	374
1	14312990	10	929	Indel	GTTCGAGGTCTTGAAGGGCA	59.965	55	20	AGGAGATCATCGGGTGGTGA	60.032	55	20	374
1	14313125	9	930	Indel	GTTCGAGGTCTTGAAGGGCA	59.965	55	20	AGGAGATCATCGGGTGGTGA	60.032	55	20	374
1	14313152	9	931	Indel	GTTCGAGGTCTTGAAGGGCA	59.965	55	20	CGAAGGAGATCATCGGGTGG	59.967	60	20	377
1	14313163	10	932	Indel	GTTCGAGGTCTTGAAGGGCA	59.965	55	20	GGCGGGAGAAAGAGAAAGCT	60.036	55	20	472
1	14313273	2	933	Indel	TCACCACCCGATGATCTCCT	60.032	55	20	CCTGTCCGGGGATTATTCCG	59.965	60	20	364
1	14313281	2	934	Indel	TCACCACCCGATGATCTCCT	60.032	55	20	CCTGTCCGGGGATTATTCCG	59.965	60	20	364
1	14313311	3	935	Indel	TCACCACCCGATGATCTCCT	60.032	55	20	CCTGTCCGGGGATTATTCCG	59.965	60	20	364
1	14332382	-2	936	Indel	TGCAGGCTTTGTTGTGAACG	59.9	50	20	CTCTTTCCAGAGCCTGCCAA	59.963	55	20	494
1	14332564	-8	937	Indel	TGCAGGCTTTGTTGTGAACG	59.9	50	20	CTCTTTCCAGAGCCTGCCAA	59.963	55	20	494
1	14375704	-8	938	Indel	CCGTGCTCTTCTCTTTCCGT	60.038	55	20	CGAACTCACCGATGACCACA	60.039	55	20	316
1	14375734	-9	939	Indel	CCGTGCTCTTCTCTTTCCGT	60.038	55	20	CGAACTCACCGATGACCACA	60.039	55	20	316
1	14385627	7	940	Indel	TCTTACCCAAGAGGCTTGCG	60.036	55	20	GAGGAAGGCGATGACAGGTG	60.461	60	20	461
1	14416072	11	941	Indel	GCGGGAAGAAAGCACATGAC	59.831	55	20	ATGATTGCCCCGGTGGTAAG	60.107	55	20	499
1	14430671	-2	942	Indel	AGGCTTAAAGTCCTGCTGAC	57.519	50	20	TCTTGAAATTGGGCGTTTGTCA	59.31	40.909	22	428
1	14431344	-2	943	Indel	ACACCATTTTCACGACGTGA	58.057	45	20	GGATGCAGAGAAAGCGGACT	60.108	55	20	335
1	14431495	-4	944	Indel	GAAGGTGTCTGCAACATGCC	59.758	55	20	TACGGCTAGTGACATCCCCA	60.033	55	20	306
1	14455989	-7	945	Indel	CTCGTCCTCGACAACACCAA	59.968	55	20	GCCCCGTTTCATTCTCATGC	59.899	55	20	498
1	14467534	17	946	Indel	AACTTTGTCGTCACGTTCGC	59.7	50	20	GATGATGTCGGTGGTGCTGA	60.108	55	20	489
1	14478829	3	947	Indel	ACCTTGCCTCTCTTCCAAGC	59.963	55	20	GCCCACTCACGTGAATCTCA	60.037	55	20	439
1	14494236	17	948	Indel	GAGGTAGCATGCGTAGGACC	59.968	60	20	TATCGATGGCCTGCATTGCT	59.891	50	20	187
1	14494271	17	949	Indel	CCGTCCTCACCGTAGAATCG	59.971	60	20	GCGGTTTGGTTTGGTTGGTT	60.108	50	20	421
1	14494321	15	950	Indel	CCGTCCTCACCGTAGAATCG	59.971	60	20	GCGGTTTGGTTTGGTTGGTT	60.108	50	20	421
1	14519984	5	951	Indel	GAGGTGACAAGGTCCTGGTG	59.965	60	20	ATAGCCAATACCTCACGCGG	59.966	55	20	397
1	14544422	-2	952	Indel	CCGTGGACCGTCTTTGATGA	60.038	55	20	TCCTCTTGAGCATTTCCGGC	60.393	55	20	468
1	14679726	0	953	Indel	ACGTTTTTGCGGGGTTTAGC	59.969	50	20	AAAGGCTTAGAATGCGCCCT	60.034	50	20	305
1	14696711	5	954	Indel	AGATGGCGCTAGATCCCTCT	59.886	55	20	CGCATTAGCCATACCCGAGT	59.966	55	20	468
1	14719793	-5	955	Indel	ATGCATCGGGTCCCACATTT	60.033	50	20	GACCTTTGTAGCGTGTGTGC	59.765	55	20	333
1	14739470	-2	956	Indel	CCGGTGTGAGTTAGCTGTGT	59.966	55	20	TCGGTTTCATTTGCCCCTCA	59.889	50	20	278
1	14765221	11	957	Indel	TACCAGTGTCACATGCGTCC	60.038	55	20	GCTTAAGCTTGCCAAGGTGT	59.038	50	20	378
1	14830424	7	958	Indel	CGGGTTGGCGCCTATCTATT	59.965	55	20	CTTTGGACAATGGCACGCTC	60.11	55	20	468
1	14845101	-13	959	Indel	CCCACAATAGTCCCGGTTCC	60.107	60	20	GGTCGGTCGAACAAATCCCA	60.321	55	20	496
1	14927721	-2	960	Indel	ATGAGAGCTGGAGTTGTGCC	60.036	55	20	GACCGATCCTCAGTTAGCCG	59.969	60	20	437
1	15125463	6	961	Indel	TATGCAGCACACGAGAGGAC	59.827	55	20	TGTCCGGCCCACAGTATAGA	60.033	55	20	327
1	15125464	6	962	Indel	TATGCAGCACACGAGAGGAC	59.827	55	20	TGTCCGGCCCACAGTATAGA	60.033	55	20	327
1	15125472	6	963	Indel	TATGCAGCACACGAGAGGAC	59.827	55	20	TGTCCGGCCCACAGTATAGA	60.033	55	20	327
1	15126694	-5	964	Indel	TCGTCGTCGCATGATGAGAG	59.972	55	20	CCAGCCTCTCTCTTCTCCCT	60.032	60	20	321
1	15126698	-4	965	Indel	TCGTCGTCGCATGATGAGAG	59.972	55	20	CCAGCCTCTCTCTTCTCCCT	60.032	60	20	321
1	15133249	7	966	Indel	TCCCTCCCTCTCTCTCCTCT	59.953	60	20	CGAACGAATCCGAGGGAGAG	59.97	60	20	285
1	15133482	6	967	Indel	CTCTCCCTCCCCGCTCTATT	60.179	60	20	GAGAGAGGGGAGGGAAGGG	60.075	68.421	19	500
1	15133541	5	968	Indel	CTCTCCCTCCCCGCTCTATT	60.179	60	20	GAGAGAGGGGAGGGAAGGG	60.075	68.421	19	500
1	15192233	-13	969	Indel	AAATGATGATTGCCCGTGCG	59.899	50	20	ACTCCAGTCCAATGGCGTTT	59.89	50	20	492
1	15225431	2	970	Indel	GCACAGCCCCTGCATTTTTC	60.671	55	20	GAGGTGGCTTCCCTGTTGAT	59.67	55	20	498
1	15225479	0	971	Indel	ACTGGAAAACTTGGCAGCTCT	60.134	47.619	21	AACATCAGGCTCTCAGCGAG	59.825	55	20	410
1	15225506	1	972	Indel	ATCAACAGGGAAGCCACCTC	59.67	55	20	AACATCAGGCTCTCAGCGAG	59.825	55	20	342
1	15225562	-3	973	Indel	ATCAACAGGGAAGCCACCTC	59.67	55	20	AACATCAGGCTCTCAGCGAG	59.825	55	20	342
1	15342162	12	974	Indel	GACCTGGTGCTGTACTGTCC	60.037	60	20	TGGCCACTGAACTGATCACG	60.321	55	20	432
1	15342163	12	975	Indel	GACCTGGTGCTGTACTGTCC	60.037	60	20	TGGCCACTGAACTGATCACG	60.321	55	20	432
1	15342165	12	976	Indel	GACCTGGTGCTGTACTGTCC	60.037	60	20	TGGCCACTGAACTGATCACG	60.321	55	20	432
1	15342249	29	977	Indel	AAAAACTCGCCGTACGCAAC	60.042	50	20	TGCATCCGGGACTATTGTGG	59.82	55	20	476
1	15342370	22	978	Indel	AAAAACTCGCCGTACGCAAC	60.042	50	20	TGCATCCGGGACTATTGTGG	59.82	55	20	476
1	15364592	-10	979	Indel	GCTGCTGCAGATGCTCTTTC	59.901	55	20	CTGCCAAGCACCTTTAGGGA	59.962	55	20	459
1	15364850	-11	980	Indel	CCCTAAAGGTGCTTGGCAGA	59.962	55	20	GGAAGGTGCTGACTGGACAA	59.891	55	20	379
1	15430633	23	981	Indel	CAGTCCGAGGCTTTTACCGT	60.038	55	20	GCGGATTGTTTCGGATGTCG	59.974	55	20	249
1	15525082	1	982	Indel	TGCAAGAAGGCTCGTCCAAT	59.963	50	20	CGGCGAAGAAGGCTACGTAT	59.97	55	20	389
1	15527167	-9	983	Indel	TTCCAACCACGCCAAGACTT	60.107	50	20	AAAGGAAGGGCGAGAGAAGC	60.036	55	20	301
1	15535329	-16	984	Indel	GTGTCGAATCAGCCCATCCT	59.821	55	20	ATGTCCAACATGCGGTGCTA	60.036	50	20	217
1	15541424	3	985	Indel	CGGCAGAGTTTTGGCTAAGC	59.831	55	20	CCTCATCGGGATTCGGGAAG	59.966	60	20	471
1	15562383	-12	986	Indel	TGGTCCTGTTCACACCAAACT	59.716	47.619	21	TTCACACTAGGCACCAGCAG	59.965	55	20	230
1	15603212	28	987	Indel	GACGGGTTCACGATCCCTTT	60.037	55	20	AAACAGGGCATGGAAGCAGT	60.179	50	20	430
1	15607546	10	988	Indel	CGACAGCTTCGCAACTTAGC	59.906	55	20	TGCCAACCAATACGCTGGAT	60.035	50	20	263
1	15607751	16	989	Indel	ATCCAGCGTATTGGTTGGCA	60.035	50	20	CTCCACCTCCATGCTTCACA	59.674	55	20	285
1	15608216	18	990	Indel	TGCTGACTGGTTCTGGTTGT	59.454	50	20	GCATCACTTGAAGCCCATCC	59.257	55	20	499
1	15608359	16	991	Indel	ACATGCATCGGAAGGGAACA	59.672	50	20	TTTTGGGCCATGACCTCTCC	59.96	55	20	441
1	15617521	-6	992	Indel	GTGCCAGTTGCGTCTTCAAG	60.041	55	20	TGAGCTCCGAAAAATCCGAGA	59.451	47.619	21	404
1	15618319	-14	993	Indel	CTCTATCCTCGGCCCATTCG	59.755	60	20	CAAAGGTGGCGACGGATAGA	59.825	55	20	411
1	15618439	-16	994	Indel	TCTCCTCACTCTCAGCTGCT	59.961	55	20	CAAAGGTGGCGACGGATAGA	59.825	55	20	369
1	15619405	-19	995	Indel	TCGCTGACATCATAGTCGCC	59.969	55	20	CGAACGGCCTCATTCTGACT	60.109	55	20	437
1	15619510	-16	996	Indel	GTTCGTTTCCATGAACCGCC	60.11	55	20	CACTCGCGAACCTTCACAAC	59.768	55	20	485
1	15620250	-11	997	Indel	TGGGTTGTGAGCACATGGTT	60.106	50	20	AAAACATTGCTCAACCCGCC	59.967	50	20	429
1	15621109	-9	998	Indel	TACCTCGGCTGATTCCTGGA	60.033	55	20	CGAGTGGTGAGACCCCTCTA	60.034	60	20	421
1	15636228	-19	999	Indel	CATGAGGTGCCTTGGGAGAG	60.107	60	20	CCATTAGGTGGCCCAAAGGT	59.959	55	20	360
1	15636680	-13	1000	Indel	CTCGTAACAACGGACCCCAA	59.966	55	20	TGCCCTAAAAACCCGTCGAA	59.892	50	20	485
1	15637625	-15	1001	Indel	AGCTCCATCGCCAACATCAA	60.035	50	20	TCACACAGGTTAGAGCAGCA	58.952	50	20	440
1	15646605	7	1002	Indel	ACAGCACGACGACCTACAAG	60.039	55	20	GCAAGTGCAGCTCATTGACC	60.109	55	20	429
1	15652943	2	1003	Indel	CCAGGCGGTTGGTAAATCCT	60.034	55	20	AATAGGTGTAGCCCCCGACT	60.031	55	20	433
1	15673848	-3	1004	Indel	GTACTGTCTACTGGGTGCCG	59.827	60	20	GCCCTCGATCGACATAGGTG	60.039	60	20	496
1	15717770	11	1005	Indel	GCGTGGTGGTAAGGTTTCCT	60.251	55	20	AACACGGACACTACACGGTC	59.969	55	20	151
1	15721551	5	1006	Indel	AGGACGTGACAAATCCACCC	59.964	55	20	TGGTAAGCTGGAAGGAAGCG	60.036	55	20	395
1	15749000	13	1007	Indel	GAGGAAAGAGAGGCGGGTTC	60.108	60	20	TCCAGCGCATCCCTGATAAC	59.893	55	20	387
1	15844552	5	1008	Indel	GCACAAAATTGCAGGCATTGG	59.802	47.619	21	ACAACCTGCAGGCATCTGAT	59.669	50	20	392
1	15940214	-3	1009	Indel	ACCCTAGTGCTGCGGTAAAC	60.037	55	20	TGTTTGCAGGTGGGTACGTT	60.107	50	20	488
1	15976243	-6	1010	Indel	GTTATGGACGTTGCATCGGC	59.972	55	20	TGGCTAGAGGTCCGATGTCA	60.034	55	20	124
1	15995264	-8	1011	Indel	GCTGAGGAGGACAAGCCAAA	60.251	55	20	GCTCACTTTCCTCCACCTCC	60.036	60	20	171
1	16028971	-12	1012	Indel	GACGAACTTGTGAGCCTCCA	59.966	55	20	ACATCCCTTCCTGCTTCTGC	60.035	55	20	235
1	16064675	-6	1013	Indel	TGAGGTGAGTCATAAGCACATGA	59.485	43.478	23	GCGAGAGACGGAGAGGAAAG	59.9	60	20	452
1	16159598	2	1014	Indel	AAAATCGTGCACGCGGAAAA	59.97	45	20	TCGCCAGAACACATGACACA	59.894	50	20	132
1	16268051	-25	1015	Indel	AACTGCCACTCTACACACCG	59.966	55	20	CCATCTCCAAGTCCGGTGAC	60.108	60	20	354
1	16268900	-2	1016	Indel	GCCGTTGACTTTTCCTCACA	58.695	50	20	TCTACCATGATGCGGCATTCA	59.859	47.619	21	471
1	16272155	-3	1017	Indel	AGGGCGTGACAACTTCTCTG	59.966	55	20	GATGTGAGCAACCACCCTCA	59.963	55	20	393
1	16538672	-14	1018	Indel	GCCGCCATTTGACCCAATTT	60.036	50	20	TTGATCATGTTGTGCGGGGA	59.963	50	20	377
1	16553546	-1	1019	Indel	CCCCTATACAGTTCCATGCAGT	59.56	50	22	TCATCTTGGTAAGCGTCCTCT	58.542	47.619	21	429
1	16635705	-8	1020	Indel	TTATAGGGGCTCGAGAGGGG	59.885	60	20	TTTCTCTATTGGGCCGTCGG	59.823	55	20	378
1	16635726	-4	1021	Indel	TTATAGGGGCTCGAGAGGGG	59.885	60	20	TTTCTCTATTGGGCCGTCGG	59.823	55	20	378
1	16635872	9	1022	Indel	TTATAGGGGCTCGAGAGGGG	59.885	60	20	TTTCTCTATTGGGCCGTCGG	59.823	55	20	378
1	16649540	2	1023	Indel	AGGGAGTAGGCGGTATCTGA	59.149	55	20	CCATTGCAGACAACACGGAC	59.762	55	20	461
1	16670513	-13	1024	Indel	CGATGTGGATGAGGACGAGG	59.969	60	20	ATTTTAGCGCATGCAGCCAG	59.898	50	20	319
1	16671658	1	1025	Indel	CTAGCTGTCCTGATACCGCG	60.04	60	20	CCGATAGCGTACCGTGACAA	59.901	55	20	478
1	16699611	7	1026	Indel	GTGACAACCGTGGCTTCAAC	59.971	55	20	ATCACTCGACCCGTGCTTTT	59.965	50	20	421
1	16728101	-8	1027	Indel	TCCAGGAATCAGCCGAGGTA	60.033	55	20	ATTTGCTGTGTGGCTTGCTG	59.967	50	20	256
1	16728118	-7	1028	Indel	TCCAGGAATCAGCCGAGGTA	60.033	55	20	ATTTGCTGTGTGGCTTGCTG	59.967	50	20	256
1	16728806	-11	1029	Indel	CGATAAAGCCGTTGCCCATG	59.971	55	20	TGGGTTGTGAGCATGTGGTT	60.106	50	20	121
1	16729697	-14	1030	Indel	TTGATTACTTCCGGCGCACT	60.037	50	20	GTCCTCTACGCGTAGGTGTC	59.623	60	20	495
1	16729718	-20	1031	Indel	TTGATTACTTCCGGCGCACT	60.037	50	20	GTCCTCTACGCGTAGGTGTC	59.623	60	20	495
1	16729904	-9	1032	Indel	ACGAACCCAACGGTACTCAC	59.967	55	20	TCTTTCGTTTGCCCCCTCTC	59.964	55	20	304
1	16730011	-7	1033	Indel	ACGAACCCAACGGTACTCAC	59.967	55	20	TCTTTCGTTTGCCCCCTCTC	59.964	55	20	304
1	16744692	1	1034	Indel	CTCTCTCACCAGAGCACTGC	60.109	60	20	GGTCGTCTTCATCGTCGCC	60.873	63.158	19	498
1	16744881	1	1035	Indel	GATGAAGACGACCGCCGAT	59.934	57.895	19	ACGTCTCTCCCCGTATTCCA	60.034	55	20	260
1	16812392	-9	1036	Indel	GCTCTGGCTTTTTGGTTGGG	59.966	55	20	GATACGACCGCCTAACCTGG	59.968	60	20	469
1	16812520	-9	1037	Indel	GCTCTGGCTTTTTGGTTGGG	59.966	55	20	GATACGACCGCCTAACCTGG	59.968	60	20	469
1	16951496	-2	1038	Indel	CCTTCTCTTCTCCCAACGCA	59.678	55	20	TCCCTCCCTCCTCTCTCTCT	59.953	60	20	352
1	17000123	-3	1039	Indel	CATGGCGACCGATCTATCCC	60.109	60	20	AGGCCTGGGAGATCTGCTTA	60.031	55	20	320
1	17014169	-5	1040	Indel	CTCCTCACTATCCACGCGAC	59.97	60	20	TGACGGCCGACAAATGAGAA	59.966	50	20	467
1	17065774	7	1041	Indel	GACAGGGGATGAATCGGGAC	59.893	60	20	TCTCCACCATGGTTGCTGTC	59.963	55	20	368
1	17066357	3	1042	Indel	TGACTTCGCTTGCCTCTTGG	60.604	55	20	ACCACGGCTAGCAATGATTT	57.871	45	20	488
1	17066361	2	1043	Indel	TGACTTCGCTTGCCTCTTGG	60.604	55	20	ACCACGGCTAGCAATGATTT	57.871	45	20	488
1	17066440	4	1044	Indel	GGGAGGTAGTACATAACTGCGA	59.046	50	22	GGAGAGCACGCATGAAGGAT	60.179	55	20	402
1	17066453	6	1045	Indel	GGGAGGTAGTACATAACTGCGA	59.046	50	22	GGAGAGCACGCATGAAGGAT	60.179	55	20	402
1	17066981	1	1046	Indel	ACCAATTTGTTGATCGTGGCA	59.04	42.857	21	TCCTGATGTCGACGGCAATT	59.751	50	20	431
1	17067044	-1	1047	Indel	ACCAATTTGTTGATCGTGGCA	59.04	42.857	21	TCCTGATGTCGACGGCAATT	59.751	50	20	431
1	17067084	2	1048	Indel	ACCAATTTGTTGATCGTGGCA	59.04	42.857	21	TCCTGATGTCGACGGCAATT	59.751	50	20	431
1	17067277	1	1049	Indel	ACCAATTTGTTGATCGTGGCA	59.04	42.857	21	TCCTGATGTCGACGGCAATT	59.751	50	20	431
1	17067743	-1	1050	Indel	CTACTCCGGCCGTGTTGTTA	59.756	55	20	AGTCTAGCTGCTGGATTCGC	59.896	55	20	418
1	17067744	-1	1051	Indel	CTACTCCGGCCGTGTTGTTA	59.756	55	20	AGTCTAGCTGCTGGATTCGC	59.896	55	20	418
1	17067873	-10	1052	Indel	GCGAATCCAGCAGCTAGACT	59.896	55	20	CCAAGACACCGAGTGCCTAG	60.109	60	20	494
1	17068009	-3	1053	Indel	GCGAATCCAGCAGCTAGACT	59.896	55	20	CCAAGACACCGAGTGCCTAG	60.109	60	20	494
1	17068706	3	1054	Indel	TCCTGAATTCGCCACTGGAT	59.088	50	20	TGGGCCACCTGTGAAAAAGA	59.74	50	20	389
1	17069282	1	1055	Indel	TCTTTTTCACAGGTGGCCCA	59.74	50	20	AGCTATCTGAAAGCCCGTGC	60.463	55	20	422
1	17069426	-2	1056	Indel	TCTTTTTCACAGGTGGCCCA	59.74	50	20	TGGATGTTCAAGGGCATGGA	59.297	50	20	477
1	17069657	0	1057	Indel	TGCCCTCTACGGTCAATGTG	59.751	55	20	GCGCGTGCGATGATTGATAA	59.768	50	20	393
1	17069746	0	1058	Indel	TGCCCTCTACGGTCAATGTG	59.751	55	20	GCGCGTGCGATGATTGATAA	59.768	50	20	393
1	17069866	-3	1059	Indel	TGCCCTCTACGGTCAATGTG	59.751	55	20	GCGCGTGCGATGATTGATAA	59.768	50	20	393
1	17069895	-1	1060	Indel	TGCCCTCTACGGTCAATGTG	59.751	55	20	GCGCGTGCGATGATTGATAA	59.768	50	20	393
1	17070056	3	1061	Indel	CAATCATCGCACGCGCTAAA	59.974	50	20	TGACGGGCCGTAGAGTTCTA	60.035	55	20	453
1	17072143	-9	1062	Indel	GGAGCGAGAAGGTTCTGTCC	60.109	60	20	ACCATCAACTTGTTGGGCCA	60.106	50	20	482
1	17072418	-2	1063	Indel	CCAAATTGTGGCCCAACAAGT	59.859	47.619	21	TGAACAAGCTGATCCGCCAT	60.035	50	20	193
1	17072577	-4	1064	Indel	CCAAGCTGCTGAACTGCAAG	60.039	55	20	AGGGGCGATGAAAAGCAAGA	59.962	50	20	171
1	17072982	-1	1065	Indel	ATGGCGGATCAGCTTGTTCA	60.035	50	20	GAGTGTGGCTAACCCGTGAA	59.966	55	20	479
1	17073375	-5	1066	Indel	TTCACGGGTTAGCCACACTC	59.966	55	20	GGCGAGGCCTTCTACTGATC	59.967	60	20	394
1	17073504	5	1067	Indel	CGGGACAGGTTCTTGATGCT	60.036	55	20	TTGCATCACTCTCGGGTTCC	60.036	55	20	475
1	17074051	2	1068	Indel	CCGAACCACAAGCCAGGTAT	60.035	55	20	CGTCGACCTACTCCGAATGG	59.971	60	20	192
1	17075447	-3	1069	Indel	TAGGCCTTTGAGCATGTGGG	60.034	55	20	GGAGGTTGGTACAGCAGCTT	59.963	55	20	425
1	17075462	-1	1070	Indel	TAGGCCTTTGAGCATGTGGG	60.034	55	20	GGAGGTTGGTACAGCAGCTT	59.963	55	20	425
1	17075557	-11	1071	Indel	TAGGCCTTTGAGCATGTGGG	60.034	55	20	GGAGGTTGGTACAGCAGCTT	59.963	55	20	425
1	17075612	-6	1072	Indel	CCACCTCACCGTTGACTACC	60.038	60	20	GCGATCGACGAAGACTGCTA	59.972	55	20	219
1	17075737	3	1073	Indel	AAGCTGCTGTACCAACCTCC	59.963	55	20	GCGATCGACGAAGACTGCTA	59.972	55	20	179
1	17075750	1	1074	Indel	AAGCTGCTGTACCAACCTCC	59.963	55	20	AAATCCCCTTGGCTCCATGG	60.032	55	20	474
1	17075783	-2	1075	Indel	AAGCTGCTGTACCAACCTCC	59.963	55	20	AAATCCCCTTGGCTCCATGG	60.032	55	20	474
1	17075912	3	1076	Indel	TAGCAGTCTTCGTCGATCGC	59.972	55	20	AAATCCCCTTGGCTCCATGG	60.032	55	20	315
1	17077205	4	1077	Indel	GCCATGGCAAACACTTGGAG	60.038	55	20	CCCACCCTCTTCCTTCACAC	59.963	60	20	456
1	17077235	4	1078	Indel	GCCATGGCAAACACTTGGAG	60.038	55	20	CCCACCCTCTTCCTTCACAC	59.963	60	20	456
1	17077620	-3	1079	Indel	CCTGCAGGCATCTCCAGAAA	60.035	55	20	AGTATTTATCGCGTGCGCCT	60.249	50	20	401
1	17077625	-3	1080	Indel	GCGACACGGGAGTCTTTTCT	60.32	55	20	GGTGTGCAAACCAATCGCAT	60.038	50	20	406
1	17078037	-5	1081	Indel	GCGATTGGTTTGCACACCTG	60.664	55	20	AACCGAAACCGACACAGTGT	60.108	50	20	499
1	17078801	1	1082	Indel	TGATGCACGTGGTTGATGGA	59.964	50	20	CGGTAGATCGCCGGTTAGAC	60.041	60	20	417
1	17079083	-6	1083	Indel	GTGTTTATCGGGTTTCGGCG	59.904	55	20	ACGGAGATCAGTCTGACCGA	60.035	55	20	195
1	17079128	-8	1084	Indel	GTGTTTATCGGGTTTCGGCG	59.904	55	20	ACGGAGATCAGTCTGACCGA	60.035	55	20	195
1	17079319	-5	1085	Indel	TCGGTCAGACTGATCTCCGT	60.035	55	20	AGTTGAGAAACGAGCGGGAG	60.038	55	20	210
1	17079552	12	1086	Indel	TCGGTCAGACTGATCTCCGT	60.035	55	20	GAGCAGTTTGAAGATGCGCA	59.481	50	20	448
1	17079792	-4	1087	Indel	GCGCATCTTCAAACTGCTCA	59.481	50	20	AGTTGATCATCGGATGTGGCA	59.79	47.619	21	488
1	17079796	-4	1088	Indel	GCGCATCTTCAAACTGCTCA	59.481	50	20	AGTTGATCATCGGATGTGGCA	59.79	47.619	21	488
1	17316628	-3	1089	Indel	GTGATAATTGGGCGCGCTTT	59.899	50	20	TTCGGATCGGGACCACCTAT	60.106	55	20	495
1	17323670	1	1090	Indel	GACGTGGACACCTGTCATGT	59.966	55	20	TGGGGGTTGAGATATCCGGT	60.031	55	20	310
1	17344870	-2	1091	Indel	GGCACGGACACTAGACAACA	59.967	55	20	AGCAGTTTGAAAAGCGTGCC	60.249	50	20	381
1	17368917	11	1092	Indel	CCACTCCTCTATTGGCTCGC	60.25	60	20	TGCCTCGTCATTGCTCCATT	60.035	50	20	471
1	17387442	-1	1093	Indel	TCACACACCCAAAGGCAAGT	60.034	50	20	TGGTATTGAGGCGCATGGTT	60.035	50	20	273
1	17601622	13	1094	Indel	AGGCCATACCACATCAAGGC	60.107	55	20	TGTGGACACGACTCGTTTGT	59.826	50	20	486
1	17601658	18	1095	Indel	AGGCCATACCACATCAAGGC	60.107	55	20	TGTGGACACGACTCGTTTGT	59.826	50	20	486
1	17601747	14	1096	Indel	AGGCCATACCACATCAAGGC	60.107	55	20	TGTGGACACGACTCGTTTGT	59.826	50	20	486
1	17601786	12	1097	Indel	AGGCCATACCACATCAAGGC	60.107	55	20	TGTGGACACGACTCGTTTGT	59.826	50	20	486
1	17601906	3	1098	Indel	ACAAACGAGTCGTGTCCACA	59.826	50	20	GGAGCGGTTTCTTCAGTCCA	59.965	55	20	373
1	17601913	3	1099	Indel	ACAAACGAGTCGTGTCCACA	59.826	50	20	GGAGCGGTTTCTTCAGTCCA	59.965	55	20	373
1	17601932	2	1100	Indel	ACAAACGAGTCGTGTCCACA	59.826	50	20	GGAGCGGTTTCTTCAGTCCA	59.965	55	20	373
1	17602141	7	1101	Indel	TTGTCCCAGCATCACCAGTC	59.963	55	20	GGAGCGGTTTCTTCAGTCCA	59.965	55	20	154
1	17602165	6	1102	Indel	TTGTCCCAGCATCACCAGTC	59.963	55	20	GGCAGCAAGAGACCAAAAGC	60.039	55	20	254
1	17602314	7	1103	Indel	GCTTTTGGTCTCTTGCTGCC	60.039	55	20	GGTCACAGAGAATGGGTGGT	59.307	55	20	403
1	17602320	7	1104	Indel	GCTTTTGGTCTCTTGCTGCC	60.039	55	20	GGTCACAGAGAATGGGTGGT	59.307	55	20	403
1	17602821	7	1105	Indel	ACATACCCAAACCCAGCAGG	59.96	55	20	CCTGGCCAGCAGTAGAAGTC	60.108	60	20	374
1	17602833	8	1106	Indel	ACATACCCAAACCCAGCAGG	59.96	55	20	CCTGGCCAGCAGTAGAAGTC	60.108	60	20	374
1	17602902	10	1107	Indel	ACATACCCAAACCCAGCAGG	59.96	55	20	CCTGGCCAGCAGTAGAAGTC	60.108	60	20	374
1	17603126	7	1108	Indel	ACATACCCAAACCCAGCAGG	59.96	55	20	AGAAATGAACCTGGCCAGCA	59.887	50	20	383
1	17712275	13	1109	Indel	AGCTCCGAAATGGTGGGAAG	60.035	55	20	TGCCTGAGCACTCTACAACG	60.038	55	20	393
1	17712284	13	1110	Indel	AGCTCCGAAATGGTGGGAAG	60.035	55	20	TGCCTGAGCACTCTACAACG	60.038	55	20	393
1	17712428	4	1111	Indel	CTGCTACTCCCCATCGAACC	59.895	60	20	ATGACCGCCAGTGCACTTTA	59.964	50	20	496
1	17712436	2	1112	Indel	CTGCTACTCCCCATCGAACC	59.895	60	20	ATGACCGCCAGTGCACTTTA	59.964	50	20	496
1	17860417	-8	1113	Indel	GTGCCACTTGTGACCTGAGA	59.893	55	20	ACATGCATTGTTTCGACGCA	59.409	45	20	362
1	17888493	5	1114	Indel	AACCGAGGACGCGACTATTC	59.9	55	20	GGGGCTAAGAAAGGGCATGT	60.033	55	20	150
1	17940083	7	1115	Indel	TAGGAGATGGCTTGTGGGGA	59.956	55	20	ATAAACCCGGCCTTTGCTCA	59.961	50	20	456
1	17953954	-13	1116	Indel	ATGATTGGCTTCGGGGAGTG	60.107	55	20	GTGCCTAAGACCTGAGCCAA	59.675	55	20	174
1	17971674	-12	1117	Indel	TCCGACCCAAGAAGATGTGC	60.036	55	20	GCCCTGGAAGTTCATGGTGA	59.962	55	20	447
1	18053037	-8	1118	Indel	CGCGGCAAAACCTTATAGCC	59.971	55	20	TATAGGGTCTCATGGGCCCC	60.179	60	20	436
1	18060968	-1	1119	Indel	TGCCCTTATAAAACCCGGCC	60.396	55	20	TTTCTCTCGGCTCTCTCCCA	59.96	55	20	274
1	18061051	-5	1120	Indel	TCATCCCCAAGCATTCCCAC	60.033	55	20	TTTCTCTCGGCTCTCTCCCA	59.96	55	20	244
1	18061171	-11	1121	Indel	TCATCCCCAAGCATTCCCAC	60.033	55	20	CCTCTCCCTCTCTCTCTCGG	59.891	65	20	287
1	18061480	3	1122	Indel	TGGGAGAGAGCCGAGAGAAA	59.96	55	20	TCATACGGCTCCTCCCTTCT	59.738	55	20	474
1	18090888	-7	1123	Indel	GGCCTCAACACTCAGGTCAA	59.891	55	20	TAGGCCCCCGCATTACAATG	60.179	55	20	488
1	18153212	-24	1124	Indel	TCCGACCTTTTCTTCTCGCC	60.038	55	20	CGAACTCACCGGTGACCAAA	60.531	55	20	388
1	18204226	6	1125	Indel	AGATCGGCGATGGTGTGTTC	60.46	55	20	GAAGAGGCCCTTGAGACTCG	59.825	60	20	440
1	18204333	8	1126	Indel	CATGGCACGAGTCTCAAGGG	60.742	60	20	ACGGGTTAAGTGCCCAGATG	60.035	55	20	404
1	18204425	9	1127	Indel	GAGTCTCAAGGGCCTCTTCG	59.825	60	20	ACGGGTTAAGTGCCCAGATG	60.035	55	20	396
1	18204450	8	1128	Indel	GAGTCTCAAGGGCCTCTTCG	59.825	60	20	ACGGGTTAAGTGCCCAGATG	60.035	55	20	396
1	18204558	4	1129	Indel	CGATCTCCCTCAGCACCTTC	59.896	60	20	ACGGGTTAAGTGCCCAGATG	60.035	55	20	177
1	18323390	-17	1130	Indel	GGAGCTGAGGTTGATGGCTT	60.035	55	20	GCTTTCTCTCGCTCCACACT	60.038	55	20	384
1	18379367	-18	1131	Indel	GCCGACTGCTTTTGGACTTG	60.04	55	20	GATGTGACCCGATGCTGCTA	59.895	55	20	398
1	18413761	-6	1132	Indel	TGGCCTTTTCCATGGAGTCC	59.96	55	20	GGGGATCTCTCTGGAGGGTT	60.031	60	20	161
1	18473789	4	1133	Indel	TTTGCCGTGTAATCCCGTGA	59.965	50	20	AACGTTGACGACCCGACTAC	60.04	55	20	249
1	18489859	-11	1134	Indel	TGGGATCTGTGTGACTTGCC	59.963	55	20	AGGGCTGACGTCATCTCTCT	60.034	55	20	294
1	18679906	-2	1135	Indel	TGGACGTCAACTTGTTCGGT	59.824	50	20	GTCCAAGTCAAGGTGGAGGG	59.963	60	20	220
1	18684185	-5	1136	Indel	GGACTAACCCCAAACTCGGG	60.036	60	20	TGCCTCATGTGGAGTTTGCA	60.179	50	20	418
1	18710090	-3	1137	Indel	AAGCCCTGCGTCGAGTTTTA	59.966	50	20	GCGTTTTCGTTGAGCAAGGT	59.971	50	20	492
1	18728433	-4	1138	Indel	TCGAGCGCTATGGATCCAAC	59.968	55	20	TCAACAATTGTGCACAGGCC	59.611	50	20	292
1	18747800	13	1139	Indel	GACCGGTCCTTATATGGCCG	60.038	60	20	AACAGAAACTCTCGGCAGCA	59.893	50	20	451
1	18763381	-8	1140	Indel	GGACGCGACACCAAGTTAGT	60.319	55	20	ACACACCCACAAGTGCAGAA	60.035	50	20	324
1	18763593	-20	1141	Indel	TGCACTTGTGGGTGTGTCTT	60.035	50	20	AAACAGCGGAAGACTAGGGC	60.036	55	20	160
1	18763706	-17	1142	Indel	TGCACTTGTGGGTGTGTCTT	60.035	50	20	GGCTGTCACGACCGGAAATA	60.109	55	20	336
1	18798904	2	1143	Indel	AAGATGTACAGTAGCGCGGG	59.898	55	20	TCTCGGATTTTTCGGAGCTCA	59.451	47.619	21	437
1	18811723	-16	1144	Indel	TTTCCCTCCTCCTCTCCCTC	59.66	60	20	GAGGGAGGGAAAAATGGGGG	60.032	60	20	307
1	18823668	-7	1145	Indel	TTAACCACCAAAAAGCCGCC	59.61	50	20	AGTGAGGCTCCGACCACTAT	60.033	55	20	174
1	18825956	-10	1146	Indel	CAGAAGGCAGCCGATTAGGT	59.821	55	20	AGATCGGTCACCATGCCAAG	60.108	55	20	489
1	18848317	-2	1147	Indel	AGGGCACAATCTCAACCGAG	60.036	55	20	AGCTTTTAGGTGTCCCGGTG	59.964	55	20	140
1	18850770	3	1148	Indel	TAGCATCCGCGAACCTTTGT	60.037	50	20	GCATGATGAGCCAGTGCATG	59.969	55	20	212
1	18853359	-5	1149	Indel	GTTTGGGAAAGCGAGCAAGG	60.039	55	20	CTTAAACGGCCGAGGTGCTA	60.109	55	20	470
1	18868873	-13	1150	Indel	GCTTCAACGTCCACACAACC	59.971	55	20	GCGACTGGCGAGAAAGTTTC	59.836	55	20	452
1	18983325	-5	1151	Indel	TGGTGGAGGACTGTAGAGGG	59.959	60	20	TTCGAAGGGGAGGAGAGAGG	60.033	60	20	401
1	19010113	-7	1152	Indel	TTTCCTCAGAACCAGGTCGC	59.965	55	20	GACTACGTCCCTATGCTGGC	59.968	60	20	338
1	19010163	-8	1153	Indel	TTTCCTCAGAACCAGGTCGC	59.965	55	20	GACTACGTCCCTATGCTGGC	59.968	60	20	338
1	19096661	1	1154	Indel	CCTCAAGCCCCAGCCAAATA	60.033	55	20	CACGGTTTGGGTCATGCTTG	60.039	55	20	392
1	19098458	2	1155	Indel	GCTGGCAAGACAGAGGGATT	60.035	55	20	AACATGGCCTGGATGAGTGG	60.034	55	20	229
1	19098537	0	1156	Indel	AGTCGCTAATGCCGCTACTC	59.969	55	20	GGATTTGGTCATCGCCAACG	59.901	55	20	178
1	19116510	-11	1157	Indel	CAACCTAGCAGCAGCACTCT	60.037	55	20	TGCCATTGACTCATCCTCGG	59.821	55	20	273
1	19117114	0	1158	Indel	TGTGGTTGCTGATGGTGTCA	59.818	50	20	CCCACTACCTCCCTTGACCT	60.253	60	20	473
1	19118726	-3	1159	Indel	CCATGTCTGGGGGAGGAAAC	60.034	60	20	CATGCGCACCCACAATTTCA	60.038	50	20	465
1	19213359	-7	1160	Indel	TTCTCCCAGTGCAAGACGTC	59.966	55	20	GAGGAATACACGAGGCGAGG	59.969	60	20	439
1	19223134	3	1161	Indel	CGTTTCCTGGGCCATGGTAA	60.323	55	20	GGAGAAGAGAAGAAGGGGCG	59.823	60	20	357
1	19269377	-8	1162	Indel	AGGATCTAACCCACCGTGGA	59.958	55	20	ACCTTCATTGGAGACCGCTG	60.036	55	20	447
1	19310111	-8	1163	Indel	ACGAAAGCAACCCGAAGTCT	59.894	50	20	GTCGATTAGGGGAGGAGGGT	60.106	60	20	482
1	19313223	-5	1164	Indel	ACTGTGGAGGCACAAATGGA	59.522	50	20	ACCGGCTATTCTCACACGTT	59.393	50	20	495
1	19332972	-1	1165	Indel	CTCCTCCGTGGCGTTCATAA	59.825	55	20	CTCCAACAAGAGGCCCGATT	60.035	55	20	486
1	19343537	-2	1166	Indel	TCTCACCATCTCCTCCTGGG	60.032	60	20	TCAGCATGCAAGAGGAGGTG	60.036	55	20	497
1	19467948	12	1167	Indel	TTGCAGTGGTTCATGCGTTG	59.969	50	20	TGCTTCTAAGGCTGCAACGA	59.965	50	20	326
1	19717832	-3	1168	Indel	TTTTTCCCCATCTCGCCGAA	59.963	50	20	TAGAGGAGGGGGAATGCCTC	60.105	60	20	434
1	19720418	-5	1169	Indel	GCTGCCTCCTTCAATCCACT	60.035	55	20	GACCTAGGCCGAGAGAGAGA	59.529	60	20	408
1	19720483	-2	1170	Indel	GCTGCCTCCTTCAATCCACT	60.035	55	20	GACCTAGGCCGAGAGAGAGA	59.529	60	20	408
1	19720587	-5	1171	Indel	TCTCTCTCTCGGCCTAGGTC	59.529	60	20	GCAGACTTGGGGGTCCTTTT	60.179	55	20	388
1	19720604	-5	1172	Indel	TCTCTCTCTCGGCCTAGGTC	59.529	60	20	GCAGACTTGGGGGTCCTTTT	60.179	55	20	388
1	19721548	7	1173	Indel	AAGATCGATCTCGGCCGTTC	59.969	55	20	TGGGATCTGTGTGACTTGCC	59.963	55	20	405
1	19723819	-13	1174	Indel	GGCAAGTCACACAGATCCCA	59.963	55	20	GAAACTCGTGAACCGGTCCT	59.967	55	20	434
1	19723823	-14	1175	Indel	GGCAAGTCACACAGATCCCA	59.963	55	20	GAAACTCGTGAACCGGTCCT	59.967	55	20	434
1	19723953	-18	1176	Indel	GGCAAGTCACACAGATCCCA	59.963	55	20	GAAACTCGTGAACCGGTCCT	59.967	55	20	434
1	19723956	-18	1177	Indel	GGCAAGTCACACAGATCCCA	59.963	55	20	GAAACTCGTGAACCGGTCCT	59.967	55	20	434
1	19743142	-33	1178	Indel	CCTTGCTCGCTTTCCCAAAC	60.039	55	20	GATGCTTGCTGACTGCTGTG	59.832	55	20	448
1	19786319	18	1179	Indel	CGCGCATTAAAGAGAGGGGA	60.179	55	20	CGGAGCTCGGGGATCATTTT	60.179	55	20	209
1	19786360	10	1180	Indel	TCCGATTTCCATCCCGCAAA	60.035	50	20	CGGAGCTCGGGGATCATTTT	60.179	55	20	125
1	19786536	20	1181	Indel	TCCGATTTCCATCCCGCAAA	60.035	50	20	GGGAGGAAGACCGAAACGAT	59.464	55	20	414
1	19790918	4	1182	Indel	GACGAGCCGTAGATCCCAAG	59.969	60	20	GACGAAGCCAGTCATGTCCA	60.037	55	20	210
1	20050684	1	1183	Indel	ACTCGTATAGCCAGCGAACG	59.971	55	20	CCCGTAATACGAGTCAGGCA	59.257	55	20	427
1	20056967	-5	1184	Indel	AATAGGTGCCAGTTTCCCGG	60.034	55	20	ACGGAGTGAGTTCGTGCATT	59.966	50	20	371
1	20057104	-8	1185	Indel	GCCAATGCTTTTGAGCCACA	59.966	50	20	ACGGAGTGAGTTCGTGCATT	59.966	50	20	231
1	20062475	-2	1186	Indel	TCCTACGTAGTTCCGAGGACA	59.721	52.381	21	ACACAGATTGCCGCCACATA	60.036	50	20	229
1	20068637	-12	1187	Indel	GTCCTCGCCTATACGGTTGG	59.968	60	20	CAGTCGTGCAAGCGAAAACA	59.973	50	20	469
1	20072305	-8	1188	Indel	CAACCGAATACTTGCGCCAG	59.903	55	20	AAAGAACGTGACAGGCCACA	60.107	50	20	245
1	20114479	-21	1189	Indel	CCCTCCCTCTGTCTCCATGA	60.032	60	20	GTCCACCACGTGTCAGCTTA	59.967	55	20	470
1	20304784	14	1190	Indel	CCGGCGGTAGATCGATTTGA	59.968	55	20	TGGGATCTGTGTGACTTGCC	59.963	55	20	416
1	20322127	2	1191	Indel	GGGGAGCTTTGTTGGTGAGA	59.89	55	20	TGCTAAGTGACCGATCGTCG	59.902	55	20	494
1	20329226	-5	1192	Indel	TCGGACACCAATGGAGGTTG	59.964	55	20	TACGTAGCAATCTCCCGCAC	59.898	55	20	120
1	20368596	10	1193	Indel	CGCCTTCCAAGACTCCCATT	60.035	55	20	AGGTCGGCAATCGGGAAAAT	60.034	50	20	450
1	20403775	2	1194	Indel	GTTAGCTTGTCGTTTCCGTCG	59.876	52.381	21	CGCTTCTTTTCCCCTTCCCT	59.962	55	20	284
1	20416956	23	1195	Indel	TCCCCTCCGAAGACTCTTGT	59.885	55	20	ACTCGGGGCTTCTTGTATTGA	59.093	47.619	21	339
1	20417049	26	1196	Indel	AGCTCACAACGCGATGAAGA	60.038	50	20	GGAGCTCTTGGGATCTTTCCA	59.438	52.381	21	476
1	20417158	14	1197	Indel	AGCTCACAACGCGATGAAGA	60.038	50	20	GGAGCTCTTGGGATCTTTCCA	59.438	52.381	21	476
1	20418494	20	1198	Indel	ACAGACCATGTCACTGCTCAG	59.998	52.381	21	TCGATAGTGTTGTGGCCTCT	58.443	50	20	232
1	20418651	17	1199	Indel	ACAGACCATGTCACTGCTCAG	59.998	52.381	21	TGCCTTCAACATGATTGGCA	58.37	45	20	482
1	20418676	15	1200	Indel	ACAGACCATGTCACTGCTCAG	59.998	52.381	21	TGCCTTCAACATGATTGGCA	58.37	45	20	482
1	20418853	9	1201	Indel	ACAGACCATGTCACTGCTCAG	59.998	52.381	21	TGCCTTCAACATGATTGGCA	58.37	45	20	482
1	20419135	1	1202	Indel	AGTGCGACTGAATGGAATTGT	58.217	42.857	21	ACGACTAAGAGGGCTAGGGT	59.37	55	20	491
1	20466983	-12	1203	Indel	TCACCAAGTCGCTCATGACC	60.037	55	20	CCCACCTTTCCTAACGGCAT	60.034	55	20	267
1	20467516	-16	1204	Indel	ATCGGTGTGCAACTACCACC	60.321	55	20	GGGAGAATCGTTTGTTGCCG	59.832	55	20	482
1	20467576	-15	1205	Indel	ATCGGTGTGCAACTACCACC	60.321	55	20	GGGAGAATCGTTTGTTGCCG	59.832	55	20	482
1	20467809	-15	1206	Indel	ATCGGTGTGCAACTACCACC	60.321	55	20	GGGAGAATCGTTTGTTGCCG	59.832	55	20	482
1	20474755	-4	1207	Indel	ATGTCGGCATGGGATTGGTT	60.033	50	20	ACCGCTACTAAACTGAAAACAGT	58.299	39.13	23	471
1	20474859	-12	1208	Indel	ACTGTCTTTTAGCGTAGTGGT	56.976	42.857	21	CATCTTCTACACCGGGGCTC	59.895	60	20	431
1	20474905	-12	1209	Indel	ACTGTCTTTTAGCGTAGTGGT	56.976	42.857	21	CATCTTCTACACCGGGGCTC	59.895	60	20	431
1	20475002	-11	1210	Indel	ACTGTCTTTTAGCGTAGTGGT	56.976	42.857	21	CATCTTCTACACCGGGGCTC	59.895	60	20	431
1	20475058	-11	1211	Indel	TTTGTGTACCGAGAAGTGGT	56.716	45	20	ATCGAGTCGTCCTGTCCAGA	60.035	55	20	403
1	20475134	-8	1212	Indel	TTTGTGTACCGAGAAGTGGT	56.716	45	20	ATCGAGTCGTCCTGTCCAGA	60.035	55	20	403
1	20475264	-12	1213	Indel	GAGCCCCGGTGTAGAAGATG	59.895	60	20	ATCGAGTCGTCCTGTCCAGA	60.035	55	20	242
1	20475270	-12	1214	Indel	GAGCCCCGGTGTAGAAGATG	59.895	60	20	ATCGAGTCGTCCTGTCCAGA	60.035	55	20	242
1	20475346	-12	1215	Indel	GAGCCCCGGTGTAGAAGATG	59.895	60	20	ATCGAGTCGTCCTGTCCAGA	60.035	55	20	242
1	20475347	-11	1216	Indel	GAGCCCCGGTGTAGAAGATG	59.895	60	20	ATCGAGTCGTCCTGTCCAGA	60.035	55	20	242
1	20481103	-11	1217	Indel	CCACCATGGCTGGATTCAGT	60.034	55	20	GCCGATGATGATTTTGGGGC	59.967	55	20	427
1	20563959	-3	1218	Indel	AAGGATGATCTGTGCCGTGG	60.108	55	20	GACGCGCAACCAAGAAACTT	59.971	50	20	475
1	20696967	-10	1219	Indel	CCAATGGGGGAATGGACACA	59.959	55	20	GCCTCAAGAGTTTTCCCGGA	59.964	55	20	485
1	20700681	7	1220	Indel	ATGTGTGTCTCTGACCTGCG	60.038	55	20	TTTTGGTGATCCGATGGCGA	60.036	50	20	484
1	20755754	0	1221	Indel	TTTGTCCATGCGCTGATTGC	60.109	50	20	CAACTCCGCATTCTCTCCGT	60.109	55	20	176
1	20755777	-3	1222	Indel	TTTGTCCATGCGCTGATTGC	60.109	50	20	CAACTCCGCATTCTCTCCGT	60.109	55	20	176
1	20763640	-1	1223	Indel	GTCCTCGCCTATACGGTTGG	59.968	60	20	AAGGCAAGCCGATCTGTGAA	59.963	50	20	340
1	20786085	3	1224	Indel	TAGAGGACAACACGGCGAAC	60.039	55	20	GGTTCTCTCTCTCCAAGCCG	59.825	60	20	420
1	20786110	3	1225	Indel	TAGAGGACAACACGGCGAAC	60.039	55	20	GGTTCTCTCTCTCCAAGCCG	59.825	60	20	420
1	20931644	3	1226	Indel	GTTAGGGGAAGATCCGAGCG	59.968	60	20	GGATAACAACGTCGACCGGA	59.829	55	20	406
1	20940117	0	1227	Indel	CTTGTGTGCTGGGTCTTTGC	59.969	55	20	CGAACCTCCTCAAAGCTGGT	59.965	55	20	301
1	20940293	7	1228	Indel	ACCAGCTTTGAGGAGGTTCG	59.965	55	20	GCTCCCCAGCATCACCTATT	59.524	55	20	370
1	20941659	2	1229	Indel	CAATGCCTTGCCCACTTTCC	60.037	55	20	GGGAGAATTTCGCCGACTCA	60.108	55	20	358
1	20941746	3	1230	Indel	CAATGCCTTGCCCACTTTCC	60.037	55	20	GGGAGAATTTCGCCGACTCA	60.108	55	20	358
1	20949271	0	1231	Indel	CGATGATGTCAGTCAGGGGG	59.894	60	20	GTAGACAGATCCAGCCGCTC	59.969	60	20	383
1	20996487	6	1232	Indel	CATGCGCTCTGAACGTAACG	59.976	55	20	GGTTGATTTCCGGGTGGCTA	60.035	55	20	374
1	21032786	-3	1233	Indel	GGTTTGTGGCTTTAGGCTGC	60.038	55	20	GATCCACTAGTCTGACCGCG	59.97	60	20	399
1	21165741	-7	1234	Indel	TTGAGACCCTTCGATGCACC	60.036	55	20	GAATTGCCTTGCTCCCAACC	59.753	55	20	398
1	21214617	8	1235	Indel	GGACGAAGGATTTGGGTGGT	59.962	55	20	TCGTCCCAACACATGAGACG	60.039	55	20	472
1	21238702	-1	1236	Indel	AAGGCTTAAGGTGCTGCGAT	60.035	50	20	AATGCCTCCCATGTGAGCTC	60.107	55	20	245
1	21242995	0	1237	Indel	TCGTTGAGCATCGGTTTCCA	59.966	50	20	ACCGGCATTCTTCAACCCAA	60.179	50	20	443
1	21243121	-1	1238	Indel	TCGTTGAGCATCGGTTTCCA	59.966	50	20	ACCGGCATTCTTCAACCCAA	60.179	50	20	443
1	21317701	-5	1239	Indel	CCAGGCGGATGAAAGTCCAT	60.107	55	20	TCCGCTGCTAGCAGATTAGC	59.967	55	20	476
1	21317803	-12	1240	Indel	GGCCATGCACTGACCTATGT	60.107	55	20	TCCGCTGCTAGCAGATTAGC	59.967	55	20	209
1	21317817	-13	1241	Indel	GGCCATGCACTGACCTATGT	60.107	55	20	TCCGCTGCTAGCAGATTAGC	59.967	55	20	209
1	21317911	-17	1242	Indel	GGCCATGCACTGACCTATGT	60.107	55	20	GCTTCTGCTTTTCCCATGGC	60.108	55	20	426
1	21317923	-17	1243	Indel	GGCCATGCACTGACCTATGT	60.107	55	20	GCTTCTGCTTTTCCCATGGC	60.108	55	20	426
1	21413077	-5	1244	Indel	CGTGATATCGGTGTATGCGC	59.292	55	20	ACCACCCTTAGCCCAAACAC	60.179	55	20	475
1	21418730	-17	1245	Indel	TCGGATCGGTTTCCCTCTCT	60.033	55	20	CAAAGCTTTTCGGGTCGACG	60.111	55	20	326
1	21443968	-8	1246	Indel	AGCACTGGGGGCAATTTGTA	59.886	50	20	TGGTACCCCCATACCCAGTC	60.327	60	20	460
1	21443975	-6	1247	Indel	TGGAGGGTCATAAGGGGACA	59.58	55	20	ATTGATCCGCCGAGTGTGTT	60.036	50	20	402
1	21503744	-9	1248	Indel	GGATACCGGTAGAGGCAACG	59.968	60	20	AGATCGTTACCACTCGACGC	59.902	55	20	195
1	21544165	-2	1249	Indel	GCGTTGGCAGTTAGAGTCCT	60.037	55	20	TGCTTGGGCTGTCATTAGCT	59.671	50	20	421
1	21579048	-3	1250	Indel	TGGACCGGGTGTATCATCCT	60.032	55	20	TATTCTTGCGCCGAGAAGGG	60.179	55	20	457
1	21669732	2	1251	Indel	GATGGTCGATGGAGGAGCTG	59.967	60	20	CCTCCACGACACCCTCAAAA	59.892	55	20	492
1	21669840	-4	1252	Indel	GATGGTCGATGGAGGAGCTG	59.967	60	20	CCTCCACGACACCCTCAAAA	59.892	55	20	492
1	21669887	-8	1253	Indel	GATGGTCGATGGAGGAGCTG	59.967	60	20	CCTCCACGACACCCTCAAAA	59.892	55	20	492
1	21669890	-9	1254	Indel	GATGGTCGATGGAGGAGCTG	59.967	60	20	CCTCCACGACACCCTCAAAA	59.892	55	20	492
1	21731042	-1	1255	Indel	CCCATCTGTGACGGCCTATC	59.966	60	20	GCGATGGTGGAGGAAGAGAG	59.896	60	20	413
1	21819625	-7	1256	Indel	CAGGTGTACAGGGCTGAGTG	60.037	60	20	AACTAGAGCCCGTACCTGGT	59.959	55	20	367
1	21873946	6	1257	Indel	AGCGTAGTAACACGATGGCC	60.179	55	20	TCATGGTTCATGCCAAGCAC	59.11	50	20	471
1	21874673	4	1258	Indel	ATAACCCACCTCCCCTACCC	60.029	60	20	CCCGTTTGCATCATGACGTT	59.479	50	20	452
1	21874739	2	1259	Indel	ATAACCCACCTCCCCTACCC	60.029	60	20	CCCGTTTGCATCATGACGTT	59.479	50	20	452
1	21875042	6	1260	Indel	CGTCATGATGCAAACGGGTT	59.479	50	20	GATTTCTCTCTCTCCCGGCG	59.969	60	20	463
1	21908240	-1	1261	Indel	GTGCACTCACAGCCACTTTG	59.97	55	20	TGTCATTCTTGGTGCCTCCC	59.962	55	20	275
1	21908522	-14	1262	Indel	GGGAGGCACCAAGAATGACA	59.962	55	20	CATGATGCACTTCGCCATGG	59.97	55	20	467
1	21908725	-8	1263	Indel	CACCTTATCCTTGCCACCGT	60.035	55	20	CATGATGCACTTCGCCATGG	59.97	55	20	136
1	21908805	-1	1264	Indel	CACCTTATCCTTGCCACCGT	60.035	55	20	GGGCCCCACTTGTCATACTC	60.107	60	20	433
1	21972466	-10	1265	Indel	CCTCCGGTTTACCAGGACAC	60.037	60	20	TCAAAAGCCATGCGGGATCT	60.034	50	20	182
1	21972557	-10	1266	Indel	AGATCCCGCATGGCTTTTGA	60.034	50	20	GTGGAGGAGGGTTGAATGCA	59.962	55	20	178
1	21975471	-10	1267	Indel	GATTGCGATCCGTAGTCCGT	59.97	55	20	TTTGGCCGATTCCAAGACGA	59.964	50	20	472
1	21975523	-13	1268	Indel	GATTGCGATCCGTAGTCCGT	59.97	55	20	TTTGGCCGATTCCAAGACGA	59.964	50	20	472
1	21975540	-14	1269	Indel	GATTGCGATCCGTAGTCCGT	59.97	55	20	TTTGGCCGATTCCAAGACGA	59.964	50	20	472
1	21979906	-4	1270	Indel	CAAAGAACTTGACGCTGCCC	60.04	55	20	ACCCGGGATCTTAGTCGGTT	60.325	55	20	350
1	21979932	-6	1271	Indel	CTACTCCTGTCCGGGGATGA	60.106	60	20	GGTCGGTGACATTTGGTCCT	59.964	55	20	460
1	21979957	-6	1272	Indel	CTACTCCTGTCCGGGGATGA	60.106	60	20	GGTCGGTGACATTTGGTCCT	59.964	55	20	460
1	21980038	-2	1273	Indel	CTACTCCTGTCCGGGGATGA	60.106	60	20	GGTCGGTGACATTTGGTCCT	59.964	55	20	460
1	22038263	0	1274	Indel	CGGCCGAGATCAACCCTATC	60.038	60	20	CTTTTCCGCCGTTCCTTTGG	60.04	55	20	244
1	22080001	3	1275	Indel	GCAGAATTGAGCAAGCGAGG	59.902	55	20	AGCATACAACGGGCCTTTGA	59.962	50	20	488
1	22080012	3	1276	Indel	GCAGAATTGAGCAAGCGAGG	59.902	55	20	AGCATACAACGGGCCTTTGA	59.962	50	20	488
1	22093692	-5	1277	Indel	AATAGGAACAGCCAGCGCAT	60.107	50	20	GGTTGGATGGGTTCGACACT	59.964	55	20	350
1	22102964	-5	1278	Indel	GTAGAGCAGACGAGACGAGC	59.973	60	20	ATAAGGAGGGGTCCGAGTCC	60.106	60	20	360
1	22103036	-6	1279	Indel	GTAGAGCAGACGAGACGAGC	59.973	60	20	ATAAGGAGGGGTCCGAGTCC	60.106	60	20	360
1	22104669	-7	1280	Indel	ATGGCGGATTTGCTCTTCCA	60.034	50	20	CCCTCCAACTACGCATGGTT	60.035	55	20	221
1	22119806	-11	1281	Indel	GCCTTGGAGAGGGAGCAAAT	60.034	55	20	CGTGTGTGCCACAAACCAAT	59.898	50	20	229
1	22123168	-12	1282	Indel	ACAACTGCGCGTCTTCACTA	59.968	50	20	TGTTGGAGAGCCACTTGTTGT	60.065	47.619	21	243
1	22135239	8	1283	Indel	GGGTTGGTCTTGCCCTCTAC	60.035	60	20	TTGGCAAGACGCTTAGGAGG	60.036	55	20	408
1	22135409	6	1284	Indel	CCAACTTGGAGGAAACCGGT	60.179	55	20	AAGAAGAGGATGGCCAAGGC	60.034	55	20	449
1	22136480	2	1285	Indel	CCGCTCTCCTAAGCAACCAA	60.036	55	20	GTAGCTGGTCTGACCGGTTC	60.109	60	20	352
1	22136783	4	1286	Indel	GAACCGGTCAGACCAGCTAC	60.109	60	20	GGAGCTAAGTACGTGGAGGC	59.897	60	20	425
1	22136797	3	1287	Indel	GAACCGGTCAGACCAGCTAC	60.109	60	20	GGAGCTAAGTACGTGGAGGC	59.897	60	20	425
1	22244133	-5	1288	Indel	GGTAGATCAGCTGTCGTCCG	59.97	60	20	CTCAGAACCAGGTCACCGAC	60.038	60	20	309
1	22244213	2	1289	Indel	GGTAGATCAGCTGTCGTCCG	59.97	60	20	CTCAGAACCAGGTCACCGAC	60.038	60	20	309
1	22244340	-1	1290	Indel	GGTAGATCAGCTGTCGTCCG	59.97	60	20	CTCAGAACCAGGTCACCGAC	60.038	60	20	309
1	22244523	9	1291	Indel	GTCGGTGACCTGGTTCTGAG	60.038	60	20	CCCCCGACTGAAAACTTCGA	59.966	55	20	255
1	22248524	-3	1292	Indel	ATGTGGCCCGATGCTGTTAA	60.035	50	20	TGTAGCCCCCGACTATGTGA	60.033	55	20	497
1	22248527	-3	1293	Indel	ATGTGGCCCGATGCTGTTAA	60.035	50	20	TGTAGCCCCCGACTATGTGA	60.033	55	20	497
1	22248980	5	1294	Indel	AGTCGGGGGCTACACCTAAT	60.031	55	20	AAGAATCGTGCCCCAAGAGG	60.035	55	20	442
1	22250356	7	1295	Indel	TAAAGACAGCGCAGAACCGT	59.967	50	20	TCTTCTCGTTCCCAGGTTGC	59.965	55	20	448
1	22267846	-5	1296	Indel	ACTCACTCACTGCTGCTGTC	59.967	55	20	GGGGTACTTGTTGGCGAAGA	59.964	55	20	402
1	22396703	2	1297	Indel	TCGATCGCTAAAGGGTCTGC	59.898	55	20	ACCAACCTTTGCATCAGGGT	59.812	50	20	459
1	22552823	-3	1298	Indel	CCTGGTCTTGCTTTGCACAC	59.969	55	20	ACTTGGAGGCATGCAGAGTC	60.036	55	20	347
1	22552834	-3	1299	Indel	CCTGGTCTTGCTTTGCACAC	59.969	55	20	ACTTGGAGGCATGCAGAGTC	60.036	55	20	347
1	22552912	-3	1300	Indel	CCTGGTCTTGCTTTGCACAC	59.969	55	20	ACTTGGAGGCATGCAGAGTC	60.036	55	20	347
1	22552915	-2	1301	Indel	CCTGGTCTTGCTTTGCACAC	59.969	55	20	ACTTGGAGGCATGCAGAGTC	60.036	55	20	347
1	22553504	2	1302	Indel	GGACCCAGTGGAATCTGCAA	59.962	55	20	GCACACGGACTTCTTGCAAG	60.041	55	20	470
1	22553944	-8	1303	Indel	GCAAGAAGTCCGTGTGCTTG	60.041	55	20	TGGCAGCAGAAGTGAAGAGG	59.964	55	20	483
1	22555311	-7	1304	Indel	AGAACTTCGATCGATCCGGC	59.969	55	20	GGCAGAACAGTTCCAGAGCT	59.964	55	20	311
1	22559673	2	1305	Indel	GAGTGTAGCTGGCTGGACTC	59.825	60	20	GAAGCCTAAACATCGCAGCG	59.973	55	20	365
1	22561901	0	1306	Indel	TCAAAAACTCTTGCAACAGTCA	56.955	36.364	22	TAGCCCGAGCAAGCTTCAAA	59.964	50	20	468
1	22746775	-5	1307	Indel	GGAGTGGAATCGCCTGGAAA	60.035	55	20	TTGGACTGCAGCCGATTCTT	59.963	50	20	357
1	22763382	-2	1308	Indel	CATTCCGTGCTTGCACAACA	59.969	50	20	CGTGGATCGGATCTGACCAG	59.969	60	20	389
1	22767581	3	1309	Indel	CCTCTCGGTCACGGTTTCAA	59.967	55	20	TAGAGACGCGAGCCTAGACA	59.823	55	20	458
1	22767627	7	1310	Indel	CCTCTCGGTCACGGTTTCAA	59.967	55	20	TAGAGACGCGAGCCTAGACA	59.823	55	20	458
1	22767844	12	1311	Indel	TGTCTAGGCTCGCGTCTCTA	59.823	55	20	ACGCAATCCTGCCATGGTTA	60.035	50	20	379
1	22769133	-4	1312	Indel	GGGGTCCCAGACGAAGTTAC	59.751	60	20	CATCAGAACAACGCGTCGAC	59.909	55	20	367
1	22789153	-14	1313	Indel	TAACGGGCCAAGTGCTATGG	60.107	55	20	GAAGCATGGCCTGTTTGCAA	59.966	50	20	361
1	22790583	2	1314	Indel	TTTTGGCATGACCTCCCCTC	59.96	55	20	TCCCGGTTCAAATGCTGTCA	59.89	50	20	262
1	22805187	5	1315	Indel	GATGCGTGGGAGGGGATAAG	59.965	60	20	AGGGGAAAAGCAACGAGGAG	59.963	55	20	249
1	22823126	-2	1316	Indel	TGTCTCGTGCGGTTCGTTAA	59.969	50	20	TGGATGTCGAGGCCTTTGAC	60.036	55	20	318
1	22832566	0	1317	Indel	CGATCGCTAAGACGCAAAGC	60.044	55	20	GTTCCTCTCGACACTCACGG	60.11	60	20	128
1	22981120	-3	1318	Indel	TAATCGTCATCGTCGGGCAG	59.97	55	20	CTTTCAACCCGTGCAACCTG	59.969	55	20	254
1	22994808	0	1319	Indel	ACGTATGCCTTCTCAGCCTT	59.095	50	20	GGTGGACCTTGCCGAGTTTA	59.964	55	20	368
1	23198253	0	1320	Indel	TCGGGTATGTAAACTTTTGACT	55.4	36.364	22	CTAGCGATCACCCCATTCCC	59.965	60	20	402
1	23282089	3	1321	Indel	GGACAAGGCAAGCCGATGTA	60.392	55	20	GACTTATCCCTTCGCCGGAG	59.968	60	20	426
1	23468455	-5	1322	Indel	ACCCGAAAAGTGGTCAGACC	59.892	55	20	CACCCCATTCCATCCCCAAA	59.958	55	20	486
1	23468599	-2	1323	Indel	TTTGGGGATGGAATGGGGTG	59.958	55	20	GATGTGCTGTCCCAGTGTCA	59.965	55	20	284
1	23716302	-32	1324	Indel	ACGACACCTAAGCGAGTGTG	60.039	55	20	TGCCAACCTACCAATTCCACT	59.573	47.619	21	460
1	23717906	-16	1325	Indel	GGCGACTTGTCGGTTGAAGA	60.599	55	20	GGGTTGGTCTTGCCCTCTAC	60.035	60	20	433
1	23718053	-20	1326	Indel	AGGAAGTCCTATGGCCGGTA	59.736	55	20	GGGTTGGTCTTGCCCTCTAC	60.035	60	20	258
1	23718237	-14	1327	Indel	GACGGGTTTCCTTACTCGGG	60.108	60	20	GAACCGGCCTTGTCCCTTAA	59.963	55	20	122
1	23721573	-15	1328	Indel	TATTGCGTCAGCCGAGAGAG	59.618	55	20	CTCTTTCGCTTCCCCCTTCC	60.393	60	20	319
1	23721579	-14	1329	Indel	TATTGCGTCAGCCGAGAGAG	59.618	55	20	CTCTTTCGCTTCCCCCTTCC	60.393	60	20	319
1	23793260	-8	1330	Indel	GGCAAGTCACACAGATCCCA	59.963	55	20	GAAACTCGTGAACCGGTCCT	59.967	55	20	435
1	23847053	-2	1331	Indel	TGTGTGTACCGGACGACAAG	59.969	55	20	AACTGACTACCTCGGTCGGA	59.963	55	20	460
1	23851264	-2	1332	Indel	ATCACCCGCAAACTGATGGT	59.962	50	20	CCACTTCTCCCCTTCGTTCC	60.036	60	20	477
1	23851431	-15	1333	Indel	ATCACCCGCAAACTGATGGT	59.962	50	20	CCACTTCTCCCCTTCGTTCC	60.036	60	20	477
1	23958489	-11	1334	Indel	CCCCTTCTGCATCCACGAAT	60.107	55	20	TCCTTTTCCCGATTCGGCAA	59.963	50	20	319
1	24126076	-17	1335	Indel	GGGGAGTCCATGCCTTGTTT	60.252	55	20	AGACACAGCCCCACATCATG	60.035	55	20	153
1	24267079	5	1336	Indel	TGGTCTGTTTGCCCTTGGTT	60.033	50	20	CATGCTAATGGTGGCAAGGC	59.896	55	20	431
1	24267097	6	1337	Indel	TGGTCTGTTTGCCCTTGGTT	60.033	50	20	CATGCTAATGGTGGCAAGGC	59.896	55	20	431
1	24267309	0	1338	Indel	TGGTCTGTTTGCCCTTGGTT	60.033	50	20	CATGCTAATGGTGGCAAGGC	59.896	55	20	431
1	24311900	8	1339	Indel	TGCGACAACAATGGCAACTG	59.969	50	20	TAAAGTCCCAGAGCTGCAGC	60.036	55	20	451
1	24664399	14	1340	Indel	GCATAGCGAGCTAGACGGTT	59.969	55	20	AAGCAGGAGATTGGCTGCAT	60.033	50	20	304
1	24707984	-6	1341	Indel	CCTTCGATCACTGAGGCGTT	60.109	55	20	CAAGCCGAGAAAGTAAGCGC	59.905	55	20	184
1	24708072	6	1342	Indel	TCCAGAACAAGCGTGATCCC	60.036	55	20	CACTGATGACGTGGCAGCTA	60.109	55	20	441
1	24754314	-12	1343	Indel	AAAGGGTCCAGCAATCCAGG	59.96	55	20	GCTTGGGTGGAGGATGTGAA	59.962	55	20	356
1	24754929	-18	1344	Indel	GAGCTAGCTGCCTTCTTCCC	60.179	60	20	AGTGTCCGGAGAAGGTGTTG	59.607	55	20	387
1	24755003	-15	1345	Indel	GAGCTAGCTGCCTTCTTCCC	60.179	60	20	AGTGTCCGGAGAAGGTGTTG	59.607	55	20	387
1	24755311	-19	1346	Indel	TGTCAACCCGAATGGCATCA	59.963	50	20	GAAGGTGGGAGCAGAACCTC	60.036	60	20	400
1	24755315	-16	1347	Indel	TGTCAACCCGAATGGCATCA	59.963	50	20	GAAGGTGGGAGCAGAACCTC	60.036	60	20	400
1	24755376	-16	1348	Indel	TGTCAACCCGAATGGCATCA	59.963	50	20	GAAGGTGGGAGCAGAACCTC	60.036	60	20	400
1	24755383	-16	1349	Indel	TGTCAACCCGAATGGCATCA	59.963	50	20	GAAGGTGGGAGCAGAACCTC	60.036	60	20	400
1	24755411	-11	1350	Indel	TGTCAACCCGAATGGCATCA	59.963	50	20	GAAGGTGGGAGCAGAACCTC	60.036	60	20	400
1	24755520	-15	1351	Indel	TGTCAACCCGAATGGCATCA	59.963	50	20	GAAGGTGGGAGCAGAACCTC	60.036	60	20	400
1	24755549	-21	1352	Indel	TGTCAACCCGAATGGCATCA	59.963	50	20	GAAGGTGGGAGCAGAACCTC	60.036	60	20	400
1	24755707	-7	1353	Indel	GAGGTTCTGCTCCCACCTTC	60.036	60	20	AGCTGGTGGGGGTATGATCT	60.03	55	20	467
1	24755718	-11	1354	Indel	GAGGTTCTGCTCCCACCTTC	60.036	60	20	AGCTGGTGGGGGTATGATCT	60.03	55	20	467
1	24756068	-7	1355	Indel	GAGGTTCTGCTCCCACCTTC	60.036	60	20	AGCTGGTGGGGGTATGATCT	60.03	55	20	467
1	24770528	2	1356	Indel	TCCGCTGCAAGATTGACACT	59.965	50	20	GTGTATCGGGCCTAGTCTGC	59.968	60	20	398
1	24799655	2	1357	Indel	AAAAAGCCCGTGCGTTGC	60.279	55.556	18	TATGGGCAGCTTTCACGCAT	60.394	50	20	329
1	24805185	12	1358	Indel	GGAGCTTCGGACACTTGTCA	59.966	55	20	ATCTGCACGAGTTCAACCGT	59.966	50	20	480
1	24810001	1	1359	Indel	CGTCGAAGGGAGCTCACTTT	60.038	55	20	GACTCCACTGAACTCGGCAA	59.966	55	20	370
1	24820643	-21	1360	Indel	TTGGGATGGATTGGCTGACC	60.033	55	20	ACCTCTGCTAGTTCGTTGGC	60.037	55	20	349
1	24826015	-3	1361	Indel	CGGGAGAAGCTGCTAGTACG	59.97	60	20	TCCTCCGCGTTAGTCCTGTA	60.035	55	20	208
1	24892894	-14	1362	Indel	GGCCAGTGTCTGCTACTCTG	60.108	60	20	GAAGGGCAGGAGTAGTTGCA	59.675	55	20	486
1	24909306	-6	1363	Indel	CTGGTTCGCCGTTGACTAGT	60.039	55	20	GCCCGACTAGTCATAGCCAC	59.968	60	20	434
1	24914469	7	1364	Indel	CCCAGTGGGCAGTATCCTTG	60.107	60	20	GTTGGCCGAATAGCACAAGC	60.179	55	20	339
1	25006951	1	1365	Indel	AATAGTGGGCCGTCACAAGG	60.035	55	20	CTGTGACGGGCCTAGTTGTT	59.965	55	20	265
1	25020297	-8	1366	Indel	TGTGCTCGGTGCGAAGTAAT	60.038	50	20	GGGCCACTTAAGAAGCCGTA	59.749	55	20	457
1	25117536	-11	1367	Indel	AAGGAGGGACGACAGACAGA	59.887	55	20	CCACCCGCTTCTTCTCCTTT	59.963	55	20	135
1	25143771	0	1368	Indel	CCCACGTCAGCTGACTTCAG	60.669	60	20	CCCACCTGCTACGTGTCTTT	59.965	55	20	478
1	25159759	-5	1369	Indel	AAGCACATCAGTGGCTGTGA	59.891	50	20	TTGCGAGCGAACTACCAACT	59.967	50	20	253
1	25159847	-4	1370	Indel	AAGCACATCAGTGGCTGTGA	59.891	50	20	TTGCGAGCGAACTACCAACT	59.967	50	20	253
1	25159878	-4	1371	Indel	AAGCACATCAGTGGCTGTGA	59.891	50	20	TCTTCATTGTGGGGCAGCAT	59.96	50	20	302
1	25160515	-12	1372	Indel	GCTGTTTGCAAGAGGAAGCC	60.039	55	20	CCGATTCCTCCACGACTACG	59.971	60	20	154
1	25290668	28	1373	Indel	TAGCCTTTTCCGGACACCAC	59.964	55	20	ACGTCTGCAACTTCCAGGAG	59.966	55	20	467
1	25379936	2	1374	Indel	GAGGCATCCTCCCCCATCTA	60.179	60	20	GGCTTAAACGGAGCTCGGAT	60.179	55	20	431
1	25380265	14	1375	Indel	ATTCCCCTCCCTCTCCTTCC	60.03	60	20	GGCTTAAACGGAGCTCGGAT	60.179	55	20	412
1	25382435	1	1376	Indel	CTGGCAAGAGTTCGACCACT	59.966	55	20	ACAGGCAAAAGCTCGAGTGT	60.179	50	20	476
1	25389199	-11	1377	Indel	GACTCAGCAACCACATCGGA	60.037	55	20	TCGGGTTCGTAGAGTCAGGT	59.963	55	20	441
1	25520900	1	1378	Indel	GTGATGCGGGTGTGATCTGA	60.108	55	20	CAAGGGCCGTGTTAGTTCCA	60.251	55	20	489
1	25541801	1	1379	Indel	CGGACTAACACCCAACACCA	59.893	55	20	ACCTTGCCTCTCTTCCAAGC	59.963	55	20	187
1	25561696	-5	1380	Indel	AGCGTGTAGTTTCCGTCGTT	59.969	50	20	AATTGCCATGGGTGCGACTA	60.035	50	20	475
1	25568469	-13	1381	Indel	CCTACCAGCCCCAGTTTTCT	59.301	55	20	ACATCAGCAAAAGGGGGAGG	59.96	55	20	489
1	25623880	8	1382	Indel	GAGAAGGTGATTCCACGCCA	60.036	55	20	TTTGGGGTCACAGCCTTTGT	60.033	50	20	310
1	25623924	6	1383	Indel	GAAGGAGCCAAACCCGAGAA	59.964	55	20	CGGTTGGCAAGTTGGAAAGG	59.968	55	20	449
1	25623968	5	1384	Indel	GAAGGAGCCAAACCCGAGAA	59.964	55	20	CGGTTGGCAAGTTGGAAAGG	59.968	55	20	449
1	25671552	-5	1385	Indel	TGCTTACGCTGATACGGCTT	59.825	50	20	TGTTCGTGGGTTCCATCAGG	59.964	55	20	467
1	25841314	1	1386	Indel	CCACTTAGGGGCCTCCTTTG	60.034	60	20	TCGGCTATGAATGCGACCTC	59.968	55	20	437
1	25841982	-1	1387	Indel	TGCAGCGTATGGTTTGGAGT	59.964	50	20	CGAGGCACCGACGAGAAATA	59.9	55	20	412
1	25906786	-3	1388	Indel	GCTAGCCGATACAGCCGATT	60.038	55	20	ATCGAAACCGATGCAGCTCA	60.108	50	20	381
1	25907279	-12	1389	Indel	TTCCAGCGGCTTGATTGTCT	59.963	50	20	GGGATAGATCGGTCGCCTTG	60.038	60	20	423
1	25907677	-8	1390	Indel	CAAGGCGACCGATCTATCCC	60.038	60	20	AGGCCTGGGAGATCTGCTTA	60.031	55	20	318
1	26025595	7	1391	Indel	AGAACCCAACACGAGATTACT	56.67	42.857	21	ATCAACCGCCACCACTCTAC	59.751	55	20	493
1	26026370	-2	1392	Indel	ACGGGCTGTAGAGGAGCATA	60.106	55	20	CACACCAGTTGCTACCCCTT	59.89	55	20	469
1	26089030	-11	1393	Indel	GAAATGAAACGGCGGTCCAC	60.11	55	20	ATAAACCATCCCCGTGCCTC	59.817	55	20	337
1	26181961	8	1394	Indel	AGCCGATAATAGCCGATGCC	60.108	55	20	TTTCATCGGGGTTTCAGCCA	59.889	50	20	346
1	26182295	14	1395	Indel	TGGCTGAAACCCCGATGAAA	59.889	50	20	TCGTTCAAGGCTGCATCAGT	59.965	50	20	359
1	26182350	10	1396	Indel	AGCAGATACCGGCAGAAACC	60.108	55	20	TCGTTCAAGGCTGCATCAGT	59.965	50	20	161
1	26182478	14	1397	Indel	ACTGATGCAGCCTTGAACGA	59.965	50	20	ACGGATGCGACATGACAGTT	60.037	50	20	424
1	26182513	17	1398	Indel	ACTGATGCAGCCTTGAACGA	59.965	50	20	ACGGATGCGACATGACAGTT	60.037	50	20	424
1	26182529	16	1399	Indel	ACTGATGCAGCCTTGAACGA	59.965	50	20	ACGGATGCGACATGACAGTT	60.037	50	20	424
1	26182698	11	1400	Indel	ACTGATGCAGCCTTGAACGA	59.965	50	20	ACGGATGCGACATGACAGTT	60.037	50	20	424
1	26182708	7	1401	Indel	ACTGATGCAGCCTTGAACGA	59.965	50	20	ACGGATGCGACATGACAGTT	60.037	50	20	424
1	26215388	2	1402	Indel	AGATCTGGAGCTGGATGGGT	60.03	55	20	CAAGGCCTCGGTGGAGAATT	60.035	55	20	425
1	26413310	0	1403	Indel	ACAAAGCAGCCTACCGTGAA	59.892	50	20	TACTTGCGGTTTCCCCCATC	60.035	55	20	466
1	26447070	6	1404	Indel	GTTGGGCCTATGCAAAACGG	60.109	55	20	GGGCTTCGTCCAGGAATCAA	60.035	55	20	471
1	26468928	-3	1405	Indel	ACAGCACGGGGAGGTTAATG	60.035	55	20	GATGACCTAAGCCGCCTCAA	59.822	55	20	265
1	26468932	-3	1406	Indel	ACAGCACGGGGAGGTTAATG	60.035	55	20	GATGACCTAAGCCGCCTCAA	59.822	55	20	265
1	26473628	-2	1407	Indel	CTGCATCCCCTCTTTGTCGT	60.036	55	20	TAGGCAGTGGACGAGTCGTA	60.036	55	20	416
1	26475525	1	1408	Indel	ATTCTGGCTCGTGTTGGGTT	59.89	50	20	CATGTTCGCTGTGGAGGCTA	60.108	55	20	260
1	26554358	2	1409	Indel	GGTGTGCAAGACTCACTGGA	59.893	55	20	GTTGTGGCTGATCTGGTCCA	59.963	55	20	204
1	26589289	5	1410	Indel	CTTGCCAACTGGGTCCAGAA	60.179	55	20	CCAAGATTTGCGCCACCAAA	59.967	50	20	331
1	26603726	5	1411	Indel	TGTCATCATTGGAAGGGGCC	60.033	55	20	CGACGCCACCTTATCCTCTC	59.969	60	20	493
1	26604169	2	1412	Indel	TCAAGATGACGAGGCCCAAC	60.036	55	20	GTTCCTTCCTCTCCTGGCAC	60.036	60	20	492
1	26650673	-5	1413	Indel	GCGACTCATGGAGGAGATGG	59.967	60	20	ATCGACCATACAGCGAGCAG	59.969	55	20	349
1	26650760	5	1414	Indel	CTGCTCGCTGTATGGTCGAT	59.969	55	20	TCCGCGAACATTCCAACTGA	59.966	50	20	338
1	26650965	7	1415	Indel	CTGCTCGCTGTATGGTCGAT	59.969	55	20	TCCGCGAACATTCCAACTGA	59.966	50	20	338
1	26651282	-4	1416	Indel	TCAGTTGGAATGTTCGCGGA	59.966	50	20	TGATGTTGAAGTCCCCCACG	59.964	55	20	422
1	26651682	-2	1417	Indel	CGAATTAGTCGCAGCCAAGC	59.973	55	20	ACCTTCCTGGATAGGCTCGT	60.032	55	20	439
1	26652515	-8	1418	Indel	AGGGACAAGAAGACAGCGTG	59.966	55	20	TGAAAGCACTTTGGGCATGC	59.966	50	20	429
1	26670527	-1	1419	Indel	CGACGGAATGGTATGGAGGG	59.966	60	20	GGTGACGTGGAGCTCTTCAA	59.966	55	20	412
1	26677529	-8	1420	Indel	GGTGTGACCAAGTACCCAGT	59.237	55	20	GCATGCCGAAAGTTGGAGAC	59.831	55	20	472
1	26677562	-11	1421	Indel	GGTGTGACCAAGTACCCAGT	59.237	55	20	GCATGCCGAAAGTTGGAGAC	59.831	55	20	472
1	26711354	0	1422	Indel	GGCCGAAAGAAGCTGCATTT	59.755	50	20	GAAGACTTGCTTTGCCTGGC	60.039	55	20	209
1	26751469	-1	1423	Indel	CGACCCATGACTCAGTTGCT	60.037	55	20	TAATGCGTCTGCCACCACAT	60.036	50	20	471
1	26754546	11	1424	Indel	GAGGATCGTCGCTCTGAAGG	59.97	60	20	TGAGCCACTAGAGCTGTTGC	60.037	55	20	370
1	26754547	11	1425	Indel	GAGGATCGTCGCTCTGAAGG	59.97	60	20	TGAGCCACTAGAGCTGTTGC	60.037	55	20	370
1	26805492	-2	1426	Indel	GTAAACCGAGCTGACCAGGT	59.679	55	20	GGAGGGACCTGCAGAGACTA	60.033	60	20	216
1	26812434	1	1427	Indel	GGGCAGTGACTAGGGGTCTA	60.032	60	20	TCACACTCCACTCCACTCCA	60.106	55	20	441
1	26842062	-9	1428	Indel	AGTCAAGGGATGCAGCATGA	59.378	50	20	CTCGTCGGCTTGGTGTAGTT	60.039	55	20	470
1	26842192	-14	1429	Indel	AGTCAAGGGATGCAGCATGA	59.378	50	20	CTCGTCGGCTTGGTGTAGTT	60.039	55	20	470
1	26842360	-11	1430	Indel	AGTCAAGGGATGCAGCATGA	59.378	50	20	CTCGTCGGCTTGGTGTAGTT	60.039	55	20	470
1	26842390	-7	1431	Indel	GCAAACAGTAGTTGCCAGCA	59.332	50	20	AGGGCATCGGTTTGTCGATT	60.035	50	20	368
1	26852458	-2	1432	Indel	TAAGGCACACTCAGCAGACG	60.038	55	20	AGCCGCCACGAACAGAAATA	60.037	50	20	403
1	26881347	0	1433	Indel	GGGTGATTGTAGGAACGGCT	59.748	55	20	GGAGATTCATCAGCCCGGTC	60.25	60	20	418
1	26925492	3	1434	Indel	CTCGCCTCAATCTTGCATGC	59.971	55	20	TCAATGGTAGGGCAACGAGG	59.748	55	20	463
1	26930133	6	1435	Indel	ATGAGAGCGAATGTGGAGGC	60.179	55	20	GGGTCGATCACTTTTTGCACC	60.069	52.381	21	486
1	26930164	6	1436	Indel	ATGAGAGCGAATGTGGAGGC	60.179	55	20	GGGTCGATCACTTTTTGCACC	60.069	52.381	21	486
1	26998050	0	1437	Indel	GCTATCTCCAGCGGTGCATT	60.534	55	20	TTGCAACACACATGCCGTTT	59.826	45	20	366
1	27249464	-19	1438	Indel	CTCATCGCGATCAGCCATCT	60.038	55	20	ACGTCACCTAGACTTAGCAT	55.693	45	20	472
1	27274698	0	1439	Indel	AGCTTCCCACGCTGATTGAT	59.746	50	20	AGGCCGGGATTCTTTGCATT	60.325	50	20	496
1	27877068	-2	1440	Indel	GCGCTGCAACTGAAAGAACA	59.971	50	20	ATTACCTGGGCAGATTGGGC	60.106	55	20	483
1	27903674	-6	1441	Indel	AGAGAGCAAGGTGACACGTG	59.967	55	20	CTGCACGTTGAGCCAAGAAC	60.041	55	20	495
1	27903834	1	1442	Indel	AGAGAGCAAGGTGACACGTG	59.967	55	20	CTGCACGTTGAGCCAAGAAC	60.041	55	20	495
1	28218557	-3	1443	Indel	AGAGTGCTGGTGGTTGATGG	59.963	55	20	CATTGCCTTGGTGGGTTTCG	60.038	55	20	422
1	28218558	-3	1444	Indel	AGAGTGCTGGTGGTTGATGG	59.963	55	20	CATTGCCTTGGTGGGTTTCG	60.038	55	20	422
1	28276833	19	1445	Indel	AAACAGCGGAAGACTAGGGC	60.036	55	20	TGCACTTGTGGGTGTGTCTT	60.035	50	20	160
1	28276840	22	1446	Indel	AAACAGCGGAAGACTAGGGC	60.036	55	20	TGCACTTGTGGGTGTGTCTT	60.035	50	20	160
1	28313009	-8	1447	Indel	GCTTCTCTGCATCCCACCTT	60.035	55	20	GCTTTGGCTCAAGCTGCAAT	60.038	50	20	439
1	28313138	-10	1448	Indel	GCTTCTCTGCATCCCACCTT	60.035	55	20	GCTTTGGCTCAAGCTGCAAT	60.038	50	20	439
1	28314657	2	1449	Indel	TCATCCTACCCACTCTGCCA	59.957	55	20	CGGGATAGCCTCTGTGCAAA	60.108	55	20	345
1	28316190	-2	1450	Indel	GTTTCACTGGAGGAAGGCGA	59.965	55	20	CCAGATTGACCCATGAGCCA	59.743	55	20	451
1	28316458	-2	1451	Indel	AGAATGGACAGGCATTCGGT	59.379	50	20	CGACCATTGTTGCGTCATCG	60.247	55	20	469
1	28341754	-5	1452	Indel	CTTTCGCGGAATCACACGAC	59.907	55	20	GCTGAAAAACGGTCGTGCTT	59.971	50	20	147
1	28341783	-9	1453	Indel	CTTTCGCGGAATCACACGAC	59.907	55	20	TGGCTGAGTTCTGGAAACCC	59.89	55	20	196
1	28341820	-7	1454	Indel	AAGCACGACCGTTTTTCAGC	59.971	50	20	GATGACCATGCTACCCGTGT	59.822	55	20	192
1	28418530	4	1455	Indel	AGGGCGAAACAAAGTCCGAT	59.964	50	20	TGACAGTTTTCTCCTCGCATGT	60.224	45.455	22	262
1	28433812	-2	1456	Indel	GATTATGTCTGTCGGCCGGT	59.896	55	20	ATAACCAAGCCGATGCCACA	60.035	50	20	454
1	28565274	-1	1457	Indel	TCGAACTAACATGGTGGCCC	60.036	55	20	AAAAAGTAGAGTTTAGAGTCCGT	55.308	34.783	23	492
1	28810205	14	1458	Indel	AAAACAATCCCCGGTCTCCC	59.961	55	20	GGCGACATAGATGGAGACGG	60.039	60	20	450
1	28810230	22	1459	Indel	AGCACCAACTTCACCACCAA	60.034	50	20	CGATTTCAGTGGTTCCCGGA	60.037	55	20	168
1	28810265	14	1460	Indel	AGCACCAACTTCACCACCAA	60.034	50	20	CGATTTCAGTGGTTCCCGGA	60.037	55	20	168
1	28810392	3	1461	Indel	AGCACCAACTTCACCACCAA	60.034	50	20	GAGGAGGGATGCTCACCAAG	59.82	60	20	315
1	28810424	9	1462	Indel	AGCACCAACTTCACCACCAA	60.034	50	20	GAGGAGGGATGCTCACCAAG	59.82	60	20	315
1	28810495	6	1463	Indel	ACCACTGAAATCGCCCTCTC	59.749	55	20	AGCGCTGACGTCATCAAAGA	60.038	50	20	426
1	29153668	-11	1464	Indel	AGACCGGTCAGATCATGGGA	60.032	55	20	ACTCATCCCCTCTTCCCTCC	60.031	60	20	431
1	29171493	-5	1465	Indel	GAGGCTACTCGTGCTACCAC	59.899	60	20	CGCTAGCCCTCTCCTTTGAC	60.179	60	20	368
1	29171761	3	1466	Indel	CAGGAAAAGGAGGAGGGAGC	59.746	60	20	GGTCGATGGGCCGAATTTCT	60.464	55	20	442
1	29480473	1	1467	Indel	TCACTCCCAGCACTCCAAAC	59.891	55	20	GTATGCGTTGAGGGTCCACA	60.037	55	20	335
1	29600268	-5	1468	Indel	CACCTGCTCTCCTCTCCTCT	60.033	60	20	ACCGGATATCTCGACCCCAA	60.106	55	20	449
1	29600289	-4	1469	Indel	CACCTGCTCTCCTCTCCTCT	60.033	60	20	ACCGGATATCTCGACCCCAA	60.106	55	20	449
1	29642055	1	1470	Indel	AGACAATCCGACGGCCTTTT	59.964	50	20	TCGTTTCTCTCTCCACCCCT	59.885	55	20	343
1	30118086	5	1471	Indel	AGAGGGGAAAGAGGGGGAAA	59.801	55	20	TCGGCTTCGGACACTCTCTA	60.036	55	20	481
1	30118123	2	1472	Indel	GAAACGGGGGAGGGGATTAC	59.818	60	20	TCGGCTTCGGACACTCTCTA	60.036	55	20	465
1	30198233	1	1473	Indel	CGGAAATGTGATGGACCGGA	60.108	55	20	TCAAGTTGTCTCATGCCCCC	59.962	55	20	472
1	30217483	0	1474	Indel	TTGAGAGACCCCCGTCATCT	59.959	55	20	CGACCGCAGCTTCTTGAATG	59.904	55	20	226
1	30217520	-3	1475	Indel	AGAGACCCCCGTCATCTCAA	59.959	55	20	CGACCGCAGCTTCTTGAATG	59.904	55	20	223
1	30328398	-3	1476	Indel	CCTGCTTCTGGGTTCCGAAT	60.035	55	20	GAGCTAGCGTGTTACCTCCC	59.897	60	20	450
1	30468048	0	1477	Indel	GCTCGACGGTAGCGTACTAC	60.043	60	20	AGTCATCCCACTTCTTGCGG	60.036	55	20	455
1	30475848	1	1478	Indel	CGAAGGTGACCGGTAGATCG	59.971	60	20	GGGCGTGTCCTCATAGATGG	59.966	60	20	166
1	30475993	14	1479	Indel	GGGGGAAAGGATGTTGAGGG	60.033	60	20	TCGCGCAGTCAAAAACTTGG	59.971	50	20	401
1	30719974	-4	1480	Indel	ATGGCGGAGGTAGTGAGGAT	60.105	55	20	GTGTCCCAGAGTAACGCCAA	59.966	55	20	395
1	30720009	-6	1481	Indel	ACCACGTCAAGATGAAGCGT	59.966	50	20	GTGTCCCAGAGTAACGCCAA	59.966	55	20	140
1	30720426	-13	1482	Indel	TTGGCGTTACTCTGGGACAC	59.966	55	20	GAAAACGTCAGAATCGCCCG	59.905	55	20	479
1	30725079	-19	1483	Indel	ATCGCCATCGGTCTTCGTTT	60.108	50	20	CGACGACGATTGCCCAATG	59.652	57.895	19	134
1	30725704	-8	1484	Indel	GATGACCTCAGCACAGCCTT	60.036	55	20	CGCAGACTTCCGAAACAACG	60.111	55	20	277
1	30725714	-8	1485	Indel	GATGACCTCAGCACAGCCTT	60.036	55	20	CGCAGACTTCCGAAACAACG	60.111	55	20	277
1	30912508	8	1486	Indel	ACTTGGACTCTCCTTTCCTT	55.664	45	20	TTGAAAGGAGGCACCACGTT	60.107	50	20	393
1	30912530	5	1487	Indel	ACTTGGACTCTCCTTTCCTT	55.664	45	20	TTGAAAGGAGGCACCACGTT	60.107	50	20	393
1	30912543	5	1488	Indel	ACTTGGACTCTCCTTTCCTT	55.664	45	20	TTGAAAGGAGGCACCACGTT	60.107	50	20	393
1	31304273	-4	1489	Indel	GCTTCTCGTCTCCTTCCACC	60.109	60	20	GGGTACGAGTCGCTTAGAGC	59.971	60	20	338
1	31618375	-8	1490	Indel	TCGCTCCGCTAAATTCCTCC	59.896	55	20	CAGCGACATTACCGGATCCA	59.896	55	20	322
1	31625504	1	1491	Indel	GCGGCTTATCAGCTACTTCCT	59.931	52.381	21	CCGAGCATGAGTAATTGCGG	59.417	55	20	281
1	31710276	-6	1492	Indel	ACGGTTGAACGTGCATTTGG	59.97	50	20	CCCTGCCTGAACTGAACCAT	59.961	55	20	242
1	31711560	6	1493	Indel	TCACAAGGCTGATGCGGATT	60.035	50	20	CACCAATCAGCCCACCATCT	60.034	55	20	257
1	31865472	-21	1494	Indel	CCTCGACTTCGTCACCAACA	59.968	55	20	GAGATTGCCGCCAAATCGTC	59.972	55	20	252
1	31865533	-23	1495	Indel	CCTCGACTTCGTCACCAACA	59.968	55	20	GAGATTGCCGCCAAATCGTC	59.972	55	20	252
1	31866172	-28	1496	Indel	TTTGACGACCTCGACGGAAG	60.04	55	20	GCTTTCGGAGTTGACTGGGA	59.965	55	20	438
1	31866295	-38	1497	Indel	TCCCAGTCAACTCCGAAAGC	59.965	55	20	GGTCGTCAGTAAAGGCTGCT	60.037	55	20	321
1	31866495	-20	1498	Indel	TCCCAGTCAACTCCGAAAGC	59.965	55	20	GGTCGTCAGTAAAGGCTGCT	60.037	55	20	321
1	31866736	-32	1499	Indel	AGCCTTTACTGACGACCTGC	60.037	55	20	TCGAAGGGATTCTCCGGACT	60.033	55	20	340
1	31866904	-26	1500	Indel	ACTTCCAAGGCACCTTCGAG	59.965	55	20	GTCTTCAGCCTTGGCGTACT	60.037	55	20	263
1	31866933	-29	1501	Indel	ACTTCCAAGGCACCTTCGAG	59.965	55	20	GTCTTCAGCCTTGGCGTACT	60.037	55	20	263
1	31867015	-29	1502	Indel	ACTTCCAAGGCACCTTCGAG	59.965	55	20	GTCTTCAGCCTTGGCGTACT	60.037	55	20	263
1	31868944	-34	1503	Indel	TTTTGGGTTGCCTCGCATTG	59.967	50	20	TCTGGGTACTTGGCGGTTTC	59.964	55	20	482
1	31868956	-35	1504	Indel	TTTTGGGTTGCCTCGCATTG	59.967	50	20	TCTGGGTACTTGGCGGTTTC	59.964	55	20	482
1	31869865	-22	1505	Indel	ATCTCACAACGTTGCCGAGT	59.966	50	20	TGAAATCCGCTCGGCTTCAT	60.108	50	20	454
1	31869889	-24	1506	Indel	ATCTCACAACGTTGCCGAGT	59.966	50	20	TGAAATCCGCTCGGCTTCAT	60.108	50	20	454
1	31869955	-19	1507	Indel	ATCTCACAACGTTGCCGAGT	59.966	50	20	TGAAATCCGCTCGGCTTCAT	60.108	50	20	454
1	31870106	-30	1508	Indel	ATCTCACAACGTTGCCGAGT	59.966	50	20	TGAAATCCGCTCGGCTTCAT	60.108	50	20	454
1	31870107	-31	1509	Indel	ATCTCACAACGTTGCCGAGT	59.966	50	20	TGAAATCCGCTCGGCTTCAT	60.108	50	20	454
1	31870243	-27	1510	Indel	ATGAAGCCGAGCGGATTTCA	60.108	50	20	AACCATGTCAAGCCCCCAAA	60.105	50	20	353
1	31870269	-26	1511	Indel	ATGAAGCCGAGCGGATTTCA	60.108	50	20	AACCATGTCAAGCCCCCAAA	60.105	50	20	353
1	31870309	-25	1512	Indel	ATGAAGCCGAGCGGATTTCA	60.108	50	20	AACCATGTCAAGCCCCCAAA	60.105	50	20	353
1	31870321	-23	1513	Indel	ATGAAGCCGAGCGGATTTCA	60.108	50	20	AACCATGTCAAGCCCCCAAA	60.105	50	20	353
1	31870408	-27	1514	Indel	ATGAAGCCGAGCGGATTTCA	60.108	50	20	AACCATGTCAAGCCCCCAAA	60.105	50	20	353
1	31871644	-17	1515	Indel	ATTCAAGCGCGAAGACGGTA	60.109	50	20	GCAGACGGGACAAGTGAAGA	59.966	55	20	477
1	31872036	-28	1516	Indel	CAGTTGCGTTGAGTGCACTC	60.042	55	20	CGAATTGCTCAGCTCCAGGA	60.108	55	20	453
1	31872252	-28	1517	Indel	CAGTTGCGTTGAGTGCACTC	60.042	55	20	CGAATTGCTCAGCTCCAGGA	60.108	55	20	453
1	31872271	-27	1518	Indel	CAGTTGCGTTGAGTGCACTC	60.042	55	20	CGAATTGCTCAGCTCCAGGA	60.108	55	20	453
1	31873342	-7	1519	Indel	TGCGCTTCAACTTCAGGGAT	59.963	50	20	CGATGAGGGCGATGATGACA	59.967	55	20	496
1	32387236	-2	1520	Indel	TCTCTCTCCCTCCTCTCCCT	59.953	60	20	GAAAGGAGGGCTCGGCTC	59.812	66.667	18	200
1	32985295	-11	1521	Indel	ATCCAAACTTGCCACGTTGC	59.968	50	20	CTACTAGCATGGCTCGGTGG	59.967	60	20	434
1	32985376	-26	1522	Indel	ATCCAAACTTGCCACGTTGC	59.968	50	20	CTACTAGCATGGCTCGGTGG	59.967	60	20	434
1	33835062	-2	1523	Indel	TGTAACGCCCCGATTTTCGT	60.321	50	20	GAGGTTGGGGATGACAGGTG	60.035	60	20	484
1	34031241	-5	1524	Indel	GTCTGCCAGGGGTTAAACGA	59.964	55	20	CCTGCAATTGAGGTTGTGGC	60.038	55	20	295
1	34062779	-3	1525	Indel	GATGCTGCCGGGTATCTCAA	59.893	55	20	GTTCTGCTGTTCCTGGGTGA	59.891	55	20	397
1	34062855	1	1526	Indel	GAGCAGAGGGAAAGCTCCTG	60.108	60	20	ACAGAAGCAGAGCAGAGCAG	60.037	55	20	340
1	34261450	1	1527	Indel	GAGGCTGGGTGCAAGGTTAT	60.034	55	20	ATTGGGCTGAACTGCTCCAA	59.887	50	20	283
1	34336314	11	1528	Indel	TGTTGAGCCCACGACTTACC	59.966	55	20	AAGCGCTCAAACCAAGCATG	60.039	50	20	483
1	34336351	13	1529	Indel	GACTCGCTCTGATGGCTCTC	59.969	60	20	AAGCGCTCAAACCAAGCATG	60.039	50	20	324
1	34336442	6	1530	Indel	GACTCGCTCTGATGGCTCTC	59.969	60	20	AAGCGCTCAAACCAAGCATG	60.039	50	20	324
1	34336445	5	1531	Indel	GACTCGCTCTGATGGCTCTC	59.969	60	20	AAGCGCTCAAACCAAGCATG	60.039	50	20	324
1	34336571	-4	1532	Indel	GACTCGCTCTGATGGCTCTC	59.969	60	20	AAGCGCTCAAACCAAGCATG	60.039	50	20	324
1	34336589	-2	1533	Indel	GACTCGCTCTGATGGCTCTC	59.969	60	20	AAGCGCTCAAACCAAGCATG	60.039	50	20	324
1	34336646	-3	1534	Indel	GACTCGCTCTGATGGCTCTC	59.969	60	20	GGTCCGACCACGAGAAGAAG	60.109	60	20	409
1	34336718	1	1535	Indel	CATGCTTGGTTTGAGCGCTT	60.039	50	20	GAGAGATGTCAGGGCGAGTG	59.898	60	20	460
1	34637221	-9	1536	Indel	TTCCGGTACCCGTAGAGGAG	60.107	60	20	CAACGGGACCCTTGTAAGCT	59.964	55	20	405
1	34818603	5	1537	Indel	GCTCGCTATGTGTCTGCTCT	59.898	55	20	TCTATTGTTAGGCGCCGTCC	59.896	55	20	359
1	34819420	3	1538	Indel	AGGAGAAATGGCACCACTGG	59.961	55	20	AGCTGCAATAAAAACTGGATGCA	59.741	39.13	23	443
1	34859599	-2	1539	Indel	TTGGAGGGGAAGGAAAGGGA	60.104	55	20	AAGCAGTTTCCAGGCGAGTT	60.179	50	20	492
1	34859600	-2	1540	Indel	TTGGAGGGGAAGGAAAGGGA	60.104	55	20	AAGCAGTTTCCAGGCGAGTT	60.179	50	20	492
1	34861190	7	1541	Indel	TCGAAGATGCTTCCGCTGAT	59.538	50	20	ACGTCGTTTCGGACTTTCGA	59.971	50	20	412
1	34861191	7	1542	Indel	TCGAAGATGCTTCCGCTGAT	59.538	50	20	ACGTCGTTTCGGACTTTCGA	59.971	50	20	412
1	34970959	-3	1543	Indel	TGTTTCTTGCCCTTGCTGGA	60.106	50	20	TCCTTCCTCACGAGTGCAAC	59.966	55	20	360
1	34972383	10	1544	Indel	CGCAGTGCCCCAATGAAATG	60.459	55	20	AGTACACAATGCGCTGGACT	59.678	50	20	434
1	34996007	-1	1545	Indel	ACATGGCGGTTTAGGAACGT	59.964	50	20	TACAAACGCTCTCAAGCCGT	59.967	50	20	381
1	35174605	4	1546	Indel	CGTGAGGCACAACCCAGTAT	60.036	55	20	TTGTCACGGTCTCGCTTCTC	60.039	55	20	304
1	35174650	5	1547	Indel	CGTGAGGCACAACCCAGTAT	60.036	55	20	TTGTCACGGTCTCGCTTCTC	60.039	55	20	304
1	35201083	-5	1548	Indel	GCAGCCTCCTCCGACTAATC	59.967	60	20	AAAAAGGCGCATGGGTCCTA	59.961	50	20	461
1	35227619	1	1549	Indel	CGAACGTGGAGGCTCCTTTT	60.603	55	20	CGTTCGCTCTCATGGCCTAG	60.596	60	20	489
1	35227637	-1	1550	Indel	CGAACGTGGAGGCTCCTTTT	60.603	55	20	CGTTCGCTCTCATGGCCTAG	60.596	60	20	489
1	35239763	-4	1551	Indel	ACTCGTTCCATCCAGCCATT	59.379	50	20	CCACCAACATTCCCTTCCCA	59.886	55	20	191
1	35240340	-16	1552	Indel	AGCCAGTGGGTTCGTTTCAT	59.89	50	20	GGTCCACACCACCAAAGCTA	59.89	55	20	458
1	35241057	-8	1553	Indel	TAGCTTTGGTGGTGTGGACC	59.89	55	20	AGTGATCACTCCTTGCCACG	60.037	55	20	484
1	35320966	-15	1554	Indel	CGCTACGTCGAGCAAAACTG	59.909	55	20	AGGGAGGCAATGGAGGGTAT	60.029	55	20	469
1	35695014	-11	1555	Indel	TAAGTCATGTGTGGCGCCTT	59.964	50	20	CGGTCAAGCAACAAGTGGTG	59.971	55	20	388
1	35695198	-17	1556	Indel	CTCCCCTCCTCCAAGTAGCT	60.032	60	20	CGGTCAAGCAACAAGTGGTG	59.971	55	20	250
1	35696903	-3	1557	Indel	AGTTGCTGGTGGTGTAGGTG	59.891	55	20	GTGATGACTGCCGTCCATCT	59.823	55	20	468
1	35828927	-4	1558	Indel	TGCCCTTCTCTCTCTCCCTC	60.033	60	20	GAAAACGGAGGGGAGGATGG	60.107	60	20	240
1	36285598	7	1559	Indel	GTCAGAGGTCGATAGGTGCG	59.97	60	20	CCTCACTCAGTTGAAGGCGT	59.966	55	20	340
1	36286561	19	1560	Indel	GAGGTGTCGACGAAGGAGTG	60.11	60	20	CCAATGGCCGAACAAGCAAA	59.967	50	20	496
1	36295281	10	1561	Indel	TGCATAGGCGTCTGGAGAAC	59.824	55	20	TTTGACGGACGATGGAAGCA	59.966	50	20	385
1	36296261	8	1562	Indel	CACTCGTCTTCTGTGCCGAC	61.004	60	20	CGCACCTATCGACCTCTGAC	59.97	60	20	241
1	36296436	13	1563	Indel	TCTTCTCCCTGCTCTCTCCC	60.033	60	20	CCTCACTCAGTTGAAGGCGT	59.966	55	20	390
1	36296688	-5	1564	Indel	GTCAGAGGTCGATAGGTGCG	59.97	60	20	CCTCACTCAGTTGAAGGCGT	59.966	55	20	340
1	36297064	-26	1565	Indel	AACACGCACTTATCGGGGTT	59.964	50	20	CAAGCTTCGGATGTGCATCG	59.973	55	20	429
1	36297461	9	1566	Indel	GTTTCTTGGTTGCGCGTCTT	59.971	50	20	ATTCGCGAGGTCATCCATCC	59.966	55	20	413
1	36298011	-13	1567	Indel	GACCTCGTCGCATGTGATCA	60.179	55	20	CCCTCAACATCCTTTCCCCC	60.033	60	20	452
1	36298739	32	1568	Indel	AGGTCATCATCGCCGTCATC	59.967	55	20	TCGTAAGGAGGAGGCATGGA	60.033	55	20	450
1	36298906	5	1569	Indel	AGGTCATCATCGCCGTCATC	59.967	55	20	TCGTAAGGAGGAGGCATGGA	60.033	55	20	450
1	36301741	18	1570	Indel	GGCGAGCCGTAGAGAAGTAC	59.971	60	20	CACACCAGTTGCTACCCCTT	59.89	55	20	328
1	36358710	-3	1571	Indel	GGCATTGCTATCGCTCCTCT	59.965	55	20	AGATGGGGACGTGAGAGGAT	59.737	55	20	434
1	36358714	0	1572	Indel	GGCATTGCTATCGCTCCTCT	59.965	55	20	AGATGGGGACGTGAGAGGAT	59.737	55	20	434
1	36515423	-1	1573	Indel	CCAGACTGCGATAGGCCTTT	59.821	55	20	TTTCATCTGGGTCCCTTGCC	59.96	55	20	272
1	36558037	2	1574	Indel	TTCCCCGGGTGATGACTAGT	59.958	55	20	GGTTGGCTTGCGAGAGAAAA	59.048	50	20	445
1	36558089	0	1575	Indel	TTCCCCGGGTGATGACTAGT	59.958	55	20	GGTTGGCTTGCGAGAGAAAA	59.048	50	20	445
1	36566035	-2	1576	Indel	GCCTTGGCAGAAAAGCAAGG	60.32	55	20	GTGATTGGCCGGGAAGAGAA	60.035	55	20	358
1	36641879	-2	1577	Indel	GAACCTGCCCGTGTGTCTAA	59.966	55	20	GACCGTTTGATTGAACCGCA	59.411	50	20	442
1	36773187	-2	1578	Indel	ACCGCCGAGGAAGTCAAATT	59.964	50	20	ACAATTTCTGCTGGGGGAGG	59.96	55	20	255
1	36773192	-4	1579	Indel	ACCGCCGAGGAAGTCAAATT	59.964	50	20	ACAATTTCTGCTGGGGGAGG	59.96	55	20	255
1	36787158	2	1580	Indel	CCGTTTGTAGTCCCGGTTGA	59.966	55	20	TCAGGGGGTCGAGGATCTTT	59.957	55	20	448
1	36789845	6	1581	Indel	GAAGGGAATGACGGTGCTGA	60.036	55	20	TTGCAAACAGGGCATGCTTC	59.966	50	20	398
1	36795985	9	1582	Indel	TTCGGAACCTTCCTCAACGG	59.966	55	20	TCGTTTCTTGTCGGGGTGAG	59.967	55	20	431
1	36798031	-10	1583	Indel	AGTGGATGGCATGACAGGTG	60.035	55	20	AAATCTGCATCCTGCCCCAA	59.958	50	20	256
1	36807227	21	1584	Indel	GCGAATCAGAATCGGACCCT	59.895	55	20	CGCTAATAGACCGCTCCGTT	59.97	55	20	280
1	36807401	10	1585	Indel	GCCCAACAAAAAGCAAACGC	59.973	50	20	TAGAGGGTGAGACTCGGGTG	60.034	60	20	394
1	36958367	-5	1586	Indel	TGCATATCAGCGGAGGGAAC	59.893	55	20	AGGGGCTCAGAGCAGATGTA	60.032	55	20	376
1	36958598	-3	1587	Indel	ACATCTGCTCTGAGCCCCTA	60.032	55	20	CAATTAACCGCCCACCTCCT	60.034	55	20	468
1	36974111	-4	1588	Indel	GCAAGCTCCCTTTCTCCCTT	59.961	55	20	GGGGAGGCTACACATGCTAC	59.893	60	20	454
1	36974276	-7	1589	Indel	GTAGCATGTGTAGCCTCCCC	59.893	60	20	GCGGAGAGAAAAGGGGGAAA	59.962	55	20	236
1	36974382	-6	1590	Indel	GTAGCATGTGTAGCCTCCCC	59.893	60	20	GCGGAGAGAAAAGGGGGAAA	59.962	55	20	236
1	36975012	-9	1591	Indel	GCTCTCTCTCTCTCCCCTCC	60.179	65	20	CTTGCCTCGCTCGAGATCTT	59.898	55	20	439
1	36975266	4	1592	Indel	GCTCTCTCTCTCTCCCCTCC	60.179	65	20	CTTGCCTCGCTCGAGATCTT	59.898	55	20	439
1	36975887	3	1593	Indel	GACACCCCTGGCTGAGTAAC	60.036	60	20	GCACGGCTGTTCGAAAAGTT	59.971	50	20	316
1	37026548	-2	1594	Indel	ACTGACGAATGGGGAGCTTG	60.036	55	20	AAGAAACAGGGGGCCATACC	59.665	55	20	214
1	37048207	1	1595	Indel	GAGTGAAACCGAGGAGTGCA	59.966	55	20	AATGCAAGAACGGGCAAACC	59.967	50	20	156
1	37112669	1	1596	Indel	CAAATCCCGTGGTTTGCCG	60.081	57.895	19	GCGATGGGAGAGAGAGAAGC	59.968	60	20	312
1	37222006	-1	1597	Indel	TGGAAGGTCAACCAGCTCAC	59.891	55	20	CCTCCGGTAGTTGATCGACG	59.971	60	20	395
1	37250501	-11	1598	Indel	TGGCGTGCCATAAGGTTCAT	60.035	50	20	CCTTTTTCAGCGAGCGATCG	59.974	55	20	454
1	37319762	-3	1599	Indel	TGGCGCCTCTAACCTTCATC	59.822	55	20	TCGGAGGTTCAAACTCAGCC	59.965	55	20	489
1	37384324	-8	1600	Indel	AGTCTGTCGTGCGTGAGTTT	59.898	50	20	GCTCACTGGCGGATCTAACA	59.824	55	20	495
1	37431895	3	1601	Indel	TGATATAGAACACCCGCGCC	59.967	55	20	CCTTGAGTGAGTGGAGCTGG	60.037	60	20	416
1	37431997	9	1602	Indel	TGGGCTAATCCACGACCAAC	60.036	55	20	GGCGAGGTGAGGTAAGTAGC	59.897	60	20	362
1	37444213	-7	1603	Indel	CATACTGCTGTGCAACGCAA	59.762	50	20	TGTGTTATCCCCCACAGTGC	59.962	55	20	245
1	37445231	-8	1604	Indel	TGAACCATCGCACATCACCA	59.964	50	20	GCCTGCTAACACGATCCGTA	59.898	55	20	458
1	37446720	-7	1605	Indel	CTTGCACATGTCCACACGTG	60.041	55	20	AGCGCTAAATGGCCAACTCT	60.035	50	20	476
1	37446857	-6	1606	Indel	CTTGCACATGTCCACACGTG	60.041	55	20	AGCGCTAAATGGCCAACTCT	60.035	50	20	476
1	37448250	13	1607	Indel	TAGCAAGCACAGTGTAGCCC	60.036	55	20	GGGTAGTGGATGGGTTGTCG	60.108	60	20	358
1	37458225	4	1608	Indel	CTTTTCGCTGTCATCCGCTG	59.904	55	20	ATCGGACGGCGAGAATCAAA	59.825	50	20	331
1	37458452	1	1609	Indel	TTTGATTCTCGCCGTCCGAT	59.825	50	20	AATGGTAGTCAAGGCGGCAA	59.962	50	20	228
1	37458555	7	1610	Indel	TTTGATTCTCGCCGTCCGAT	59.825	50	20	AATGGTAGTCAAGGCGGCAA	59.962	50	20	228
1	37458663	5	1611	Indel	TTGCCGCCTTGACTACCATT	59.962	50	20	GGTCCTAGGGAGCTCAAGGA	60.032	60	20	436
1	37459034	10	1612	Indel	TTGCCGCCTTGACTACCATT	59.962	50	20	GGTCCTAGGGAGCTCAAGGA	60.032	60	20	436
1	37459570	-2	1613	Indel	GATCTGGTGTGCTCCCCTTG	60.394	60	20	GACTTGTCTCGGGTGGCATT	60.322	55	20	496
1	37460527	-8	1614	Indel	TGATTCCTTGTCGCTCCACC	60.036	55	20	GTAATCTGGCAAGCTTCGCG	59.973	55	20	418
1	37460731	-21	1615	Indel	TGTGGCACTGTCCCGTATTC	60.037	55	20	CAACAAAGCCTTTCCCCAGC	59.966	55	20	338
1	37460875	-8	1616	Indel	GCATGAGGTAACCCTGGGTC	60.107	60	20	TATGATGCCCGCAGACATCC	59.965	55	20	313
1	37460887	-11	1617	Indel	CTGGGGAAAGGCTTTGTTGC	59.966	55	20	TATGATGCCCGCAGACATCC	59.965	55	20	291
1	37464896	15	1618	Indel	GCGCTCAACTGACATTGGAC	59.833	55	20	CGCGGGAGTGCTAGATGATT	59.967	55	20	473
1	37515783	-4	1619	Indel	TCAGAATACGCCATCGGAGC	59.968	55	20	TGGGGAGGAAGATGAGGAGG	60.031	60	20	419
1	37516023	4	1620	Indel	CTTCCGTCCATAGCTCCGTC	59.969	60	20	TGGGGAGGAAGATGAGGAGG	60.031	60	20	367
1	37516151	9	1621	Indel	CTTCCGTCCATAGCTCCGTC	59.969	60	20	GAGAAGCCCCTTGTGGATGG	60.395	60	20	443
1	37516157	9	1622	Indel	CCTCCTCATCTTCCTCCCCA	60.031	60	20	TGTGAATTGGCAAGGACGGA	59.89	50	20	338
1	37516261	7	1623	Indel	CCTCCTCATCTTCCTCCCCA	60.031	60	20	TGTGAATTGGCAAGGACGGA	59.89	50	20	338
1	37516386	-5	1624	Indel	CCTCCTCATCTTCCTCCCCA	60.031	60	20	TGTGAATTGGCAAGGACGGA	59.89	50	20	338
1	37516518	-6	1625	Indel	TCCGTCCTTGCCAATTCACA	59.89	50	20	TTCCTTTGTTCCGTGCCACT	60.107	50	20	411
1	37583817	-3	1626	Indel	AGAAGAGGCGACTAGAGTCCA	59.718	52.381	21	ACGGACTCTAAACACTACTTTTCA	57.847	37.5	24	405
1	37585715	-1	1627	Indel	GTTGGATTTGGTGCGGAGTC	59.478	55	20	CCGGTGCCATCCAATTTGTG	60.109	55	20	456
1	37586270	-2	1628	Indel	TTTGGGGAGGACTGAGTGGA	60.105	55	20	CGGATGCGGATGTGGTATCA	59.967	55	20	164
1	37591752	1	1629	Indel	ACAAAACTGCAAAGCTCGCA	59.545	45	20	AGGAAACCAAAGCACTCGTCT	59.859	47.619	21	470
1	37602521	5	1630	Indel	GTGCTGTTCTCGCTACAGGT	60.038	55	20	GGTGCATCCGTCATCACAGA	60.108	55	20	463
1	37602582	9	1631	Indel	GTGCTGTTCTCGCTACAGGT	60.038	55	20	GGTGCATCCGTCATCACAGA	60.108	55	20	463
1	37650103	-3	1632	Indel	TGAAGGCTTGGTTCAGGGTC	59.89	55	20	TTTAGGACAGCGACACGGTC	60.039	55	20	345
1	37650104	-4	1633	Indel	TGAAGGCTTGGTTCAGGGTC	59.89	55	20	TTTAGGACAGCGACACGGTC	60.039	55	20	345
1	37656357	-1	1634	Indel	AGGGGAGCAATAACCATGGA	58.393	50	20	TGCATGTACTGGCCAGAACA	59.6	50	20	369
1	37691847	-4	1635	Indel	CTTGGCTGTCACCTGTGCTA	59.965	55	20	TCCCAGCTTCTGCCAACATT	59.887	50	20	440
1	37707642	-25	1636	Indel	GAATTCGATTCCGTGGACGC	59.699	55	20	TTTCTGCTTTGGCCAGACGA	60.179	50	20	486
1	37759991	1	1637	Indel	GATGACGTCGAAGAGCCGAT	59.97	55	20	TACATGGCTACCGACATCGC	59.968	55	20	362
1	37760023	2	1638	Indel	GATGACGTCGAAGAGCCGAT	59.97	55	20	TACATGGCTACCGACATCGC	59.968	55	20	362
1	37760083	6	1639	Indel	ACACAGTTGCCGGAGAAGAG	59.966	55	20	GCTTTCGTCGTCTTCATCGC	59.976	55	20	287
1	37761032	-2	1640	Indel	AAGCCAAACTCCACGTCTCC	60.25	55	20	CTCTCTGTCGTCGCCATCTC	59.971	60	20	432
1	37761342	-3	1641	Indel	GAGATGGCGACGACAGAGAG	59.971	60	20	GCGCCATCTTCATCAAGCTC	59.693	55	20	285
1	37761387	-6	1642	Indel	GAGATGGCGACGACAGAGAG	59.971	60	20	ACATCGTCATCGCCGATCTG	60.318	55	20	412
1	37868929	-7	1643	Indel	TCGTATTGGGTTCTCTTTTTCCA	58.024	39.13	23	AGTGCATATAAGAACCCAATACGAGA	59.958	38.462	26	458
1	37877560	-4	1644	Indel	CCCCGACCTCCTGTGTTTTT	60.179	55	20	ATGGATCTGACCGGGACTGA	60.032	55	20	320
1	37890331	3	1645	Indel	GCCCCTGTTTTGGATGGAGA	59.96	55	20	TCTGCTCTTTCCGACCCCTA	59.959	55	20	397
1	37890402	9	1646	Indel	GCCCCTGTTTTGGATGGAGA	59.96	55	20	TCTGCTCTTTCCGACCCCTA	59.959	55	20	397
1	38282156	-2	1647	Indel	GCGCCCTATGCTGTGATGAT	60.605	55	20	ACGCTTAGTTTCGTTTGAAGCC	60.032	45.455	22	489
1	38388486	-11	1648	Indel	CAAAAACATCGCACCCGTGT	59.97	50	20	CTCACTTCTTGATTCGCGCG	59.976	55	20	230
1	38649433	-6	1649	Indel	CATAGCCGTTCGAGAGTCCC	59.969	60	20	GGGGTGAACTTGCGTAAGGA	59.964	55	20	171
1	38653652	-10	1650	Indel	CCGAGGAGGAAATCAAGCCA	59.747	55	20	TCTCCCACCAAATACTCCCCT	59.918	52.381	21	380
1	38875351	-6	1651	Indel	ACCAGAGTCGTGTTGCTCAG	59.967	55	20	CTACCAGGTGCCACCAGATG	60.108	60	20	233
1	38875492	-19	1652	Indel	CATCTGGTGGCACCTGGTAG	60.108	60	20	TCGATTTGCCATCGTGTCCA	60.037	50	20	475
1	38875556	-12	1653	Indel	CATCTGGTGGCACCTGGTAG	60.108	60	20	TCGATTTGCCATCGTGTCCA	60.037	50	20	475
1	38875692	-7	1654	Indel	CATCTGGTGGCACCTGGTAG	60.108	60	20	TCGATTTGCCATCGTGTCCA	60.037	50	20	475
1	38875867	-25	1655	Indel	CATCTGGTGGCACCTGGTAG	60.108	60	20	TCGATTTGCCATCGTGTCCA	60.037	50	20	475
1	38876525	-31	1656	Indel	TCTCAATGAGGCAGTGCAGG	60.036	55	20	CATGAATGATGCGTGCAGGG	59.97	55	20	416
1	38876841	-12	1657	Indel	CCCTGCACGCATCATTCATG	59.97	55	20	GTTTGCTACGCGGGTGAAAG	60.11	55	20	416
1	38881007	-24	1658	Indel	CCCTATCGCACCACTAGCTG	59.967	60	20	TACTGACAATGCCGGTCCAC	60.037	55	20	472
1	38935564	5	1659	Indel	ATTTTCCCCGCGTCTGGAAT	60.034	50	20	CTTCAGTTCAAGGACCCGCT	59.965	55	20	492
1	38965788	-7	1660	Indel	GGTTTGTGCGGGTCAGTTTC	59.97	55	20	AATGCCCATCGCCTCAGATT	59.816	50	20	499
1	39196504	-7	1661	Indel	ACATTGGCGCCTCAAAATCG	59.829	50	20	TCCGGTTCAAGGTCGTCAAG	59.967	55	20	316
1	39304136	-50	1662	Indel	ACGCCTGTCCTTGAGTGATG	60.037	55	20	TGGTGGACAAGAATGACCGG	59.964	55	20	236
1	39350805	-19	1663	Indel	ATTAGAGCACCACGTGGCAG	60.392	55	20	TGCGAGTCATGGTGATCAGT	59.102	50	20	294
1	39379754	-6	1664	Indel	TACGGGCTGCGTTTATTGGT	60.036	50	20	ATCTTGAGTGGTGTGAGCGG	60.037	55	20	407
1	39379914	5	1665	Indel	TTCCTCACTTGTCGCTGCAT	59.965	50	20	TTGGCATGGACCACGACTAC	60.037	55	20	343
1	39379991	-3	1666	Indel	TTCCTCACTTGTCGCTGCAT	59.965	50	20	TTGGCATGGACCACGACTAC	60.037	55	20	343
1	39379992	-4	1667	Indel	TTCCTCACTTGTCGCTGCAT	59.965	50	20	TTGGCATGGACCACGACTAC	60.037	55	20	343
1	39380137	-4	1668	Indel	GTAGTCGTGGTCCATGCCAA	60.037	55	20	AGATTGGCAGGCAATGAGCT	60.033	50	20	279
1	39380154	0	1669	Indel	GTAGTCGTGGTCCATGCCAA	60.037	55	20	AGATTGGCAGGCAATGAGCT	60.033	50	20	279
1	39380243	3	1670	Indel	GTAGTCGTGGTCCATGCCAA	60.037	55	20	AGATTGGCAGGCAATGAGCT	60.033	50	20	279
1	39380639	-2	1671	Indel	TGTGCTGGTGGGTTTTCTGT	60.034	50	20	AGGACACACTCTGAATGGCG	60.037	55	20	373
1	39380686	-4	1672	Indel	TGTGCTGGTGGGTTTTCTGT	60.034	50	20	AGGACACACTCTGAATGGCG	60.037	55	20	373
1	39380757	-4	1673	Indel	TGTGCTGGTGGGTTTTCTGT	60.034	50	20	AGGACACACTCTGAATGGCG	60.037	55	20	373
1	39413407	-1	1674	Indel	TCCTCCTCTGTTTAAGCCTCC	58.811	52.381	21	TGGAGGAGATGGAGGCATGA	60.031	55	20	459
1	39474361	-33	1675	Indel	CCGGCCCAACATCTTTCTCT	60.035	55	20	GCTCCGATTCTTGGGGGAAA	60.034	55	20	316
1	39643602	-8	1676	Indel	TTCTCACCCAAATCCTCGCC	60.035	55	20	GTCCCACCATAGAGATGCGG	59.966	60	20	287
1	39668558	-4	1677	Indel	TCCACGTAAGAACCCAATACGA	59.175	45.455	22	TGTATCAACCGCCACCACTC	60.037	55	20	353
1	39668704	4	1678	Indel	TCCACGTAAGAACCCAATACGA	59.175	45.455	22	CAACCGCCTTACTCGTTTGC	60.11	55	20	452
1	39668895	1	1679	Indel	GAGTGGTGGCGGTTGATACA	60.037	55	20	TGTTCGCCGCCTACTTCTTT	59.966	50	20	346
1	39668986	-9	1680	Indel	GAGTGGTGGCGGTTGATACA	60.037	55	20	TGTTCGCCGCCTACTTCTTT	59.966	50	20	346
1	39669276	-8	1681	Indel	TACTGACGGTTTGGCAGGAC	59.966	55	20	GCCGTCCACTGTCTCTTCTC	60.109	60	20	107
1	39669556	-1	1682	Indel	AAGGGGTAGCAACTGGTGTG	59.89	55	20	GACCTCCTCAGCGCGATAAA	59.898	55	20	420
1	39669653	-10	1683	Indel	AAGGGGTAGCAACTGGTGTG	59.89	55	20	GACCTCCTCAGCGCGATAAA	59.898	55	20	420
1	39669666	-7	1684	Indel	AAGGGGTAGCAACTGGTGTG	59.89	55	20	GACCTCCTCAGCGCGATAAA	59.898	55	20	420
1	39669891	-3	1685	Indel	AAGGGGTAGCAACTGGTGTG	59.89	55	20	GACCTCCTCAGCGCGATAAA	59.898	55	20	420
1	39669992	-7	1686	Indel	TTTATCGCGCTGAGGAGGTC	59.898	55	20	TCTACTGCTGGGGAGAGTCC	60.033	60	20	447
1	39794744	-13	1687	Indel	CACCACGGTACCTCGGAAAA	59.966	55	20	CACTTAGAGCTCACCGGTGG	60.109	60	20	485
1	39794784	-12	1688	Indel	GACCTCGCTAACTCTCAGGC	59.898	60	20	AGCGTCCACATGGTACTTGG	60.036	55	20	218
1	39795956	-6	1689	Indel	TCGCAGCATCGCATATGTGA	60.249	50	20	GATTTCCCCATTGCGATGCC	59.967	55	20	477
1	39797897	-4	1690	Indel	CCTCTCTCTCCCCCTTCCAA	59.957	60	20	GTTTATTGCGTCAGCCGAGG	59.626	55	20	431
1	39976314	-7	1691	Indel	CAGCTCAGCTTGACCTCCAA	59.964	55	20	AAAAAGTGCCCGTGCGTTAC	59.97	50	20	486
1	40027942	-5	1692	Indel	TTCGTCTCACGGTTTCCAGG	59.967	55	20	AGTACTACAGGCCCCATCGT	60.032	55	20	413
1	40036666	-24	1693	Indel	ACAGCAGTGCTCACCTAACC	59.965	55	20	GACCCATACCTACCCCCACT	60.03	60	20	424
1	40064786	-3	1694	Indel	AGCACGGACTTCAAGATGCA	59.965	50	20	GCCTGTGATGTCTGGTCCAA	59.963	55	20	337
1	40123758	3	1695	Indel	GGCGGCTCTGCAACTATACT	59.895	55	20	AAGTAGAGTGGTGGCGGTTG	59.965	55	20	246
1	40123873	7	1696	Indel	GGCGGCTCTGCAACTATACT	59.895	55	20	AGACCATCTAAAACACATGACGA	57.853	39.13	23	296
1	40123931	1	1697	Indel	CAACCGCCACCACTCTACTT	59.965	55	20	AAGGAGAGTCCAAGTAGAAGT	55.348	42.857	21	414
1	40124106	-1	1698	Indel	CAACCGCCACCACTCTACTT	59.965	55	20	AAGGAGAGTCCAAGTAGAAGT	55.348	42.857	21	414
1	40190713	2	1699	Indel	GGCAAGTCACACAGATCCCA	59.963	55	20	GAAACTCGTGAACCGGTCCT	59.967	55	20	432
1	40204511	2	1700	Indel	GAGAATCTGACCGGCGAGAG	59.97	60	20	GAAGACGAGGAGAAGAGCCG	59.9	60	20	463
1	40350310	3	1701	Indel	AAGGGGTAGCAACTGGTGTG	59.89	55	20	GAGTGGGATGTGCAAGGGAA	59.962	55	20	308
1	40365765	-4	1702	Indel	TCTTTCCACCGCATGAGCAT	60.035	50	20	CCACAGCCTACAAAGCCAGA	59.963	55	20	413
1	40428004	6	1703	Indel	GTGCATTGCCACGGAAAGAA	59.686	50	20	CGCTTGCAGGCTGAAGAAAA	59.688	50	20	349
1	40456886	-11	1704	Indel	GTTAGGACCCGTCACAGGTG	60.038	60	20	TGCTGTGCAAAATTGTGGCA	59.823	45	20	435
1	40461201	-13	1705	Indel	ACACCACCCAGTGACATTCA	59.157	50	20	TTCCAGGCTAGCGCTTACAC	60.108	55	20	396
1	40461486	-30	1706	Indel	CGAAGCACACAAGCAAAGCT	59.97	50	20	TGGTGTCTAGTGGAGTCCGT	59.888	55	20	387
1	40464198	-15	1707	Indel	ACAGCAACAGCAGAGGGAAA	59.817	50	20	TACACCCCTGCTACTGCTGT	60.544	55	20	270
1	40566805	-4	1708	Indel	AGTCAAAAGTTTACATACCCGA	55.4	36.364	22	GGCTCGGATCCTTCCATGTT	59.819	55	20	483
1	40699967	-3	1709	Indel	TCGTACTCCCCTGCCAACTA	59.96	55	20	GGGACAAGCTGTAGCCGATT	60.108	55	20	311
1	40753292	-3	1710	Indel	TGCAGACTGTCATTGATGCA	57.812	45	20	AGCCCTGTGAGCATTGACAA	59.889	50	20	489
1	40813896	-6	1711	Indel	TGAGGCTTACCGTGTTCACC	59.966	55	20	ATTGTGTCACGTGGACCGAA	59.895	50	20	464
1	40847815	-1	1712	Indel	CCCTCCACCCCTTCCTTAGA	59.956	60	20	ATGCACAACTTTCGGCGAAC	60.04	50	20	306
1	40990450	-11	1713	Indel	CTGTACTGCTGCCGAAGTGA	60.038	55	20	TGGCCCACTGTGTTGAAAGT	60.034	50	20	261
1	41033404	2	1714	Indel	GACCGAGCCGAATACCTTGG	60.53	60	20	CTTGCAGACGGGACACAGAT	60.037	55	20	462
1	41052037	4	1715	Indel	AGGCTGCGTTCAGGATAAGG	59.821	55	20	TTTTCCGCCTGCACGTTTTT	59.826	45	20	173
1	41112172	1	1716	Indel	ACGTCCACCTATCCCATCCA	60.032	55	20	TTGCTCCCCCAAAGTAGCAG	59.962	55	20	491
1	41175606	-25	1717	Indel	ACGAGTACGCCAAAGCTGAA	59.967	50	20	AGAAGAGTGAGTGGCGGTTG	59.966	55	20	164
1	41175925	-13	1718	Indel	TGAACTCCCAATACCCGCAC	60.036	55	20	TCCCTCACTTCTCCCTAGCC	60.032	60	20	500
1	41260324	2	1719	Indel	ACGTTCATAATGCTCTGAGGTGA	59.804	43.478	23	CTCAGACCACACGCATACGG	60.802	60	20	469
1	41404177	-4	1720	Indel	TCTGGTTGACCGCCCATAAC	60.036	55	20	CATGCCAGTTAAGGACCGGT	60.035	55	20	426
1	41407276	-4	1721	Indel	ATAGATCAGTCGCCATGCCG	60.038	55	20	CGTCAATAGAAGGCAGCCGA	60.179	55	20	498
1	41407416	-8	1722	Indel	TCAAGCCGTTGGATGTGTCA	59.892	50	20	GCAAAAGTCTGCCGCAAAGA	59.969	50	20	475
1	41419879	14	1723	Indel	CCCCCTCTCCTTGAATTCGG	59.819	60	20	GGCTGCAAAAGGGTGAAAGA	58.96	50	20	447
1	41475704	-1	1724	Indel	TCAAAGATCGCAGGGCACAT	60.035	50	20	TCAGGAGTCTCAGGGATGGG	60.032	60	20	445
1	41701196	5	1725	Indel	AAAACTAGCATGGTGGCCCG	60.965	55	20	TTAAAAGTAGAGTTTAGAGTCCGT	55.281	33.333	24	494
1	41752708	1	1726	Indel	ATGGGGAGTGAGTAGGAGGG	59.734	60	20	GGAGAAATGGCTGGGGTTCA	59.96	55	20	484
1	41877543	0	1727	Indel	TGCTTCCTCCTACCACCAGA	59.884	55	20	GGGTATTGAATGCCTTCTCGC	59.396	52.381	21	402
1	41901855	-7	1728	Indel	GGCAGCTTGTGAAGTGATGC	60.109	55	20	GAGGAATGGGCAACTGGGAA	59.96	55	20	225
1	41902324	0	1729	Indel	ACGAAGTCGACGATGGATGG	59.899	55	20	ACACCTGCCATGGTCTTTCC	60.251	55	20	345
1	41925480	-1	1730	Indel	CCAGCAGCATAACAATCCGC	59.97	55	20	GGGACCTAACCTGTTGTCGG	60.037	60	20	419
1	41955895	0	1731	Indel	CTGTGTGGTTTTGGAAGCGG	59.969	55	20	CCGATAATATCCGTGCCCGA	59.471	55	20	171
1	42131227	-21	1732	Indel	CCAGGCACCTTCAGAGAGTG	60.037	60	20	ATACCCAAGGACAGCTTGCC	60.034	55	20	479
1	42131402	-27	1733	Indel	TGATTGGGCAAGCTGTCCTT	59.887	50	20	TGAAGAAGCAGCCATCCAGG	60.035	55	20	485
1	42165419	0	1734	Indel	TTAGGCCTCTTTTGCTCGGG	60.035	55	20	GCAACGTTTGACCACTCGTC	60.042	55	20	461
1	42436785	-5	1735	Indel	CTTCGTAGGCCGTGTGAGTT	60.039	55	20	ACGACAACAGTCTCGACACC	59.97	55	20	364
1	42437480	-2	1736	Indel	GCATGGTTGCGATCGAAGAC	59.973	55	20	CGCAGCTCGTAGTAGAAGGG	59.97	60	20	208
1	42437681	6	1737	Indel	GCATGGTTGCGATCGAAGAC	59.973	55	20	CCTATTCCGCCATTTGCTGC	59.969	55	20	323
1	42437703	8	1738	Indel	GCATGGTTGCGATCGAAGAC	59.973	55	20	CCTATTCCGCCATTTGCTGC	59.969	55	20	323
1	42439140	-10	1739	Indel	GGTTCATTGCGGGTCACCTA	60.036	55	20	GATCCAAGATCTCGCGCAGA	59.969	55	20	262
1	42439297	-1	1740	Indel	GGTTCATTGCGGGTCACCTA	60.036	55	20	GATCCAAGATCTCGCGCAGA	59.969	55	20	262
1	42440013	7	1741	Indel	TGCCCTCCCGACTAGATCAA	60.033	55	20	CTCGATCGACGACACTCCTG	59.973	60	20	402
1	42440508	3	1742	Indel	GCGGAGATAGACCATCTGGC	60.038	60	20	CGTGCGTATTAACCAAGCCG	59.974	55	20	432
1	42441004	10	1743	Indel	TCAAGACGGCGTAAAGGGAC	60.038	55	20	TGTTACCACGAGAAGCGCAT	60.038	50	20	380
1	42441007	11	1744	Indel	TCAAGACGGCGTAAAGGGAC	60.038	55	20	TGTTACCACGAGAAGCGCAT	60.038	50	20	380
1	42441392	-1	1745	Indel	ATGCGCTTCTCGTGGTAACA	60.038	50	20	GACTACCGCACCGCATCATA	59.968	55	20	478
1	42441446	-2	1746	Indel	TAGACGTTGTCGGTGTGGTG	59.969	55	20	CCTATTCGTGGCGATCGACA	59.97	55	20	374
1	42442398	-6	1747	Indel	AGGTCGTTTGGCTCGATGTT	59.965	50	20	GTCCACTTTGTGCCACGAAC	59.971	55	20	467
1	42442703	-8	1748	Indel	AGGTCGTTTGGCTCGATGTT	59.965	50	20	GTCCACTTTGTGCCACGAAC	59.971	55	20	467
1	42443400	-10	1749	Indel	CTTCGTCTTCCTGTGCCCAT	60.036	55	20	CGAGGCATATGTCGACGACA	59.971	55	20	368
1	42443556	-1	1750	Indel	CTCCGAACGTGCACTTCTCT	60.039	55	20	CGTCGACTTCACCAACCTCA	59.968	55	20	419
1	42443646	2	1751	Indel	TGTCGTCGACATATGCCTCG	59.971	55	20	CGTCGACTTCACCAACCTCA	59.968	55	20	308
1	42443759	6	1752	Indel	TGTCGTCGACATATGCCTCG	59.971	55	20	CGTCGACTTCACCAACCTCA	59.968	55	20	308
1	42481406	-2	1753	Indel	GCGATCAGATCAGCGACACT	60.249	55	20	ATTGATCACCCTCGGCGATC	59.966	55	20	429
1	42773022	-6	1754	Indel	CCAATGAAGGATTTCGCGCC	60.249	55	20	TTGGGGAGTGTTGCTCGTAC	59.966	55	20	326
1	42775474	10	1755	Indel	ACTATGGCCTGAAGCGAAGG	59.821	55	20	CCCTCATTGCCCATAGTCCC	59.889	60	20	407
1	42788854	0	1756	Indel	AACCTCTTCCCTGCTCTTGC	59.963	55	20	TTGTCACGAGATGATGGGCC	60.108	55	20	381
1	42788856	0	1757	Indel	AACCTCTTCCCTGCTCTTGC	59.963	55	20	TTGTCACGAGATGATGGGCC	60.108	55	20	381
1	42797977	0	1758	Indel	GCACCCCCAATTTTGCCATT	59.962	50	20	GGTAACGGAGGTGGCACTAC	60.108	60	20	498
1	42843967	9	1759	Indel	GAGCGAACCATGGCGATACA	60.53	55	20	TCCTCGATCCATCTCCTCCC	59.887	60	20	399
1	43047984	-8	1760	Indel	GAATGTGGAGAGGTGGGTGG	60.035	60	20	TCGCGACACCAAACGAAGTA	59.969	50	20	403
1	43064579	-4	1761	Indel	CGAGAGACTCAGTCGTACGC	59.975	60	20	TTATCGAGCTCACGTGACCG	59.902	55	20	146
1	43064666	-5	1762	Indel	CGGTCACGTGAGCTCGATAA	59.902	55	20	TCGATATCCGGCAGCTTGTC	59.968	55	20	448
1	43116910	0	1763	Indel	TACGCACGCACAAAAACACC	60.248	50	20	TAATCTTGCGGTCATCGGCA	59.823	50	20	494
1	43137322	-6	1764	Indel	TCTGCACCTCATCCTCCGTA	60.034	55	20	CTTGGTCTTGGATGGGCTGT	59.961	55	20	190
1	43179204	5	1765	Indel	TTTATCGAGCTCTCCCGTGC	59.898	55	20	ACCACCTAGCGAACACGAAG	60.039	55	20	284
1	43179427	5	1766	Indel	CTTCGTGTTCGCTAGGTGGT	60.039	55	20	CAAATGGACTGCCCCGATCT	60.107	55	20	352
1	43179443	4	1767	Indel	CTTCGTGTTCGCTAGGTGGT	60.039	55	20	CAAATGGACTGCCCCGATCT	60.107	55	20	352
1	43391511	-12	1768	Indel	CCAGAAAAAGCCCCAAAGCC	59.965	55	20	TCAAGTTTACCCCGAGACGC	60.038	55	20	305
1	43399500	6	1769	Indel	GCGTGGGTATGCCATATCGA	60.038	55	20	AGAGAGAGATGCCTGCTGGA	60.032	55	20	284
1	43399943	0	1770	Indel	CCACCAGTGCAACGTTGAAG	59.971	55	20	AGGAAAGGCTCTACCCCGAT	60.031	55	20	283
1	43401071	3	1771	Indel	CTTTGTGAAAAGGGGGCAGC	59.966	55	20	GCGCGGGGATTCAAGAATTC	59.971	55	20	445
1	43401116	0	1772	Indel	CTTTGTGAAAAGGGGGCAGC	59.966	55	20	GCGCGGGGATTCAAGAATTC	59.971	55	20	445
1	43403305	2	1773	Indel	AATACCCCAAACGGCGTGAT	60.035	50	20	CGACTTCACCGACCTCAACA	59.968	55	20	189
1	43407974	5	1774	Indel	ACACACCCACAAGTGCAGAA	60.035	50	20	GGGTTGGCTTAAGACGAGCT	60.036	55	20	250
1	43407975	5	1775	Indel	ACACACCCACAAGTGCAGAA	60.035	50	20	GGGTTGGCTTAAGACGAGCT	60.036	55	20	250
1	43425384	-6	1776	Indel	CGGAGTAGCAGATAAGGCGG	60.039	60	20	GGTCCCCTCTCCCCCTATTT	60.029	60	20	131
1	43425622	-4	1777	Indel	GGGAGAGAGAGAGGAGTGGG	60.106	65	20	AGGCGGATTTGACATGTGGA	59.672	50	20	466
1	43425903	0	1778	Indel	GGGAGAGAGAGAGGAGTGGG	60.106	65	20	AGGCGGATTTGACATGTGGA	59.672	50	20	466
1	43426985	7	1779	Indel	TGGAGGTCGGAGTCTGGATT	59.959	55	20	CCGGTGTCAGAGATCGCTAC	59.97	60	20	465
1	43427332	5	1780	Indel	GTAGCGATCTCTGACACCGG	59.97	60	20	CCCTACGTGATGTCCGATGG	59.968	60	20	425
1	43427429	12	1781	Indel	GTAGCGATCTCTGACACCGG	59.97	60	20	CCCTACGTGATGTCCGATGG	59.968	60	20	425
1	43428346	-4	1782	Indel	CGGCGACCGTTGATTTGATC	59.974	55	20	GCGGGAGGTATTGGCTATCG	60.39	60	20	351
1	43428385	-4	1783	Indel	CGGCGACCGTTGATTTGATC	59.974	55	20	GCGGGAGGTATTGGCTATCG	60.39	60	20	351
1	43510406	4	1784	Indel	GCGGGCATGGGTAGTGATTA	59.892	55	20	CGCTAGAGCTATTGGGTGCA	59.895	55	20	433
1	43592724	-5	1785	Indel	GTACCTGGGAGACGATGCAG	59.897	60	20	ACTTGGATGTGAATCCGCGT	60.036	50	20	473
1	43706977	11	1786	Indel	GAGGACGAAGACGATGACGG	60.248	60	20	CTCTCCATCCTCTTCGTCGC	59.97	60	20	414
1	43707771	32	1787	Indel	AGCGAGGGGGTTGCATTTTA	59.961	50	20	CTTCCTCCTCCCTCCTCTCC	60.106	65	20	447
1	43707930	7	1788	Indel	AGCGAGGGGGTTGCATTTTA	59.961	50	20	CTTCCTCCTCCCTCCTCTCC	60.106	65	20	447
1	43707972	4	1789	Indel	AGCGAGGGGGTTGCATTTTA	59.961	50	20	CTTCCTCCTCCCTCCTCTCC	60.106	65	20	447
1	43716440	-2	1790	Indel	GAGGGATCCATCTCTCGGGA	59.887	60	20	CTCTCCTCTCCACCTCCTCC	60.106	65	20	353
1	43751572	-9	1791	Indel	TCCTAGCCAACACACAACCC	59.89	55	20	CGATGGCTTGAGGAAAGGGT	60.035	55	20	237
1	43752531	-6	1792	Indel	TAGTGGTTGGCTTGCGAGTT	59.892	50	20	TCTCTAGGAGCAAGCCGAGT	60.034	55	20	481
1	43752545	-1	1793	Indel	TAGTGGTTGGCTTGCGAGTT	59.892	50	20	TCTCTAGGAGCAAGCCGAGT	60.034	55	20	481
1	43752671	-2	1794	Indel	GGGCTAGGCACGAAACATCT	60.108	55	20	CGAGGTGTTGTTAGGGCCAT	60.035	55	20	437
1	43753024	-8	1795	Indel	ACTCGGCTTGCTCCTAGAGA	60.034	55	20	CGAGGTGTTGTTAGGGCCAT	60.035	55	20	405
1	43765864	-43	1796	Indel	ATGAGGACGGACTTTGGCAG	60.036	55	20	ACAAACGAGTCACCCCCATC	59.964	55	20	397
1	44104922	27	1797	Indel	GCATGCACGTCCCACAAAAA	60.249	50	20	TGGCCCAATTAGACCCGAAC	60.035	55	20	429
1	44104978	25	1798	Indel	GCATGCACGTCCCACAAAAA	60.249	50	20	TGGCCCAATTAGACCCGAAC	60.035	55	20	429
1	44510005	0	1799	Indel	GGCAAGTCACACAGATCCCA	59.963	55	20	GAAACTCGTGAACCGGTCCT	59.967	55	20	436
1	44795310	-22	1800	Indel	CCCTCCCCCTTTCATCACAC	60.034	60	20	TCCTCGATCCCCTCCGTATC	59.962	60	20	474
1	44902261	0	1801	Indel	GATCCAGACCGTCGGTTCC	59.859	63.158	19	ATTCTACACGCTGGCACACA	59.965	50	20	379
1	44902263	0	1802	Indel	GATCCAGACCGTCGGTTCC	59.859	63.158	19	ATTCTACACGCTGGCACACA	59.965	50	20	379
1	45059296	-8	1803	Indel	ATCTTGTCCAGCAGCTGCAT	60.034	50	20	GCTGTTGGACTGGTGGATCA	59.963	55	20	163
1	45092616	-11	1804	Indel	CGTAGATGCTCTAGCTCGCC	60.11	60	20	GCTAAGGTTTGGGGAGGGAG	59.744	60	20	458
1	45483623	7	1805	Indel	TCCCCACCAAATTTCAAGGCT	60.133	47.619	21	TGTGTTCCGAGTGGCTTTCA	59.821	50	20	379
1	45483651	12	1806	Indel	TCCCCACCAAATTTCAAGGCT	60.133	47.619	21	TGTGTTCCGAGTGGCTTTCA	59.821	50	20	379
1	45483753	13	1807	Indel	TCCCCACCAAATTTCAAGGCT	60.133	47.619	21	TGTGTTCCGAGTGGCTTTCA	59.821	50	20	379
1	45483864	23	1808	Indel	TGAAAGCCACTCGGAACACA	59.821	50	20	GTGGCTTCGTGAACTCCTGA	59.966	55	20	476
1	45484692	2	1809	Indel	CGTTCACAACAAAGCCAGCA	59.9	50	20	GGTCAGGAGGGAATGGTGTG	60.035	60	20	118
1	45484747	8	1810	Indel	AGGTGCTTGCTTAAGGCCAT	59.96	50	20	CTCACTAGTTGCCCGCTTGA	60.037	55	20	217
1	45484899	3	1811	Indel	CACACCATTCCCTCCTGACC	60.035	60	20	CTCACTAGTTGCCCGCTTGA	60.037	55	20	177
1	45484925	6	1812	Indel	CACACCATTCCCTCCTGACC	60.035	60	20	GAGCGTCCATATGGGTGCAA	60.464	55	20	323
1	45485052	19	1813	Indel	CACACCATTCCCTCCTGACC	60.035	60	20	GGGAAGTTGTTGAGCGTCCA	60.534	55	20	334
1	45485080	15	1814	Indel	TTGCATCCTACAGGCTTGCA	59.962	50	20	CCGTAGGCTGTGTGTTCCTT	59.965	55	20	478
1	45485310	16	1815	Indel	TTGCATCCTACAGGCTTGCA	59.962	50	20	CCGTAGGCTGTGTGTTCCTT	59.965	55	20	478
1	45485313	16	1816	Indel	TTGCATCCTACAGGCTTGCA	59.962	50	20	CCGTAGGCTGTGTGTTCCTT	59.965	55	20	478
1	45489702	6	1817	Indel	GAAAAATCGAACCGCGGGAG	59.904	55	20	AAATCCCAGAGGCAGAGCAC	60.035	55	20	238
1	45490011	6	1818	Indel	GTGCTCTGCCTCTGGGATTT	60.035	55	20	CGCTCTCGTTGTTTCTCCCT	60.038	55	20	299
1	45490852	14	1819	Indel	AAAATTGCCTCACCCCACCA	60.105	50	20	GCGTGTTGACTAAAGGGGGA	59.964	55	20	367
1	45491260	5	1820	Indel	TCCCCCTTTAGTCAACACGC	59.964	55	20	CAGCGGAGGTCTGTTCCATT	60.036	55	20	316
1	45491306	7	1821	Indel	TCCCCCTTTAGTCAACACGC	59.964	55	20	CAGCGGAGGTCTGTTCCATT	60.036	55	20	316
1	45491376	15	1822	Indel	TAGCCAAGCACGCCATACAA	60.036	50	20	TGGTGGGTTGATACTGGTGC	59.962	55	20	452
1	45498038	-5	1823	Indel	TCTTTCTGCCAAGCCGCATA	60.036	50	20	AACCAATTTGGCCGACAAGC	59.967	50	20	258
1	45500416	0	1824	Indel	CCCAAAATGCCTCTCGGTCT	60.035	55	20	CGATCACCGAATCGTTCCCT	59.898	55	20	491
1	45501239	-10	1825	Indel	ACCGATGCCATTGGACTTGT	59.962	50	20	AGAAGTCACGCCATCTTGCA	59.965	50	20	443
1	45588856	-4	1826	Indel	TCCAGACCAACCCCAGTAGA	59.51	55	20	AGCCTGCAGTGCACAGTG	60.594	61.111	18	492
1	45606804	15	1827	Indel	GGGTGGTTCATTGGAGCTCA	59.962	55	20	GTTGCCCCGGTGAAGTTTTC	59.968	55	20	445
1	45606895	7	1828	Indel	GGGTGGTTCATTGGAGCTCA	59.962	55	20	GTTGCCCCGGTGAAGTTTTC	59.968	55	20	445
1	45622450	6	1829	Indel	TCCCTCCCACTTCAGTCTCC	60.252	60	20	GCGAGAAAAGGGGGAACTCA	59.964	55	20	494
1	45622585	2	1830	Indel	TCCCTCCCACTTCAGTCTCC	60.252	60	20	GCGAGAAAAGGGGGAACTCA	59.964	55	20	494
1	45623396	12	1831	Indel	CTCCCCTTCTTCCTCCTCCC	60.693	65	20	AATCAGACTTTCCCGAGCGG	60.108	55	20	443
1	45623440	8	1832	Indel	GCCTAATAAGCTCGGCCGAA	60.25	55	20	TCTTCGAGAAAACCCGCGAT	59.754	50	20	488
1	45623502	5	1833	Indel	CCGCTCGGGAAAGTCTGATT	60.108	55	20	GTCTTCACGGAGCTTCACGA	60.039	55	20	460
1	45664368	-10	1834	Indel	ACAAGCGTGACTCTGCACAT	60.25	50	20	TCCCCATCGAACACCTTGAA	58.939	50	20	405
1	45856262	9	1835	Indel	CCGCTGCCTCCCTTCTTTAT	59.819	55	20	GGATGGGCCGTAGAGGAGTA	60.179	60	20	201
1	45875449	2	1836	Indel	TCGTCTCGTGATTTCCATGCA	60.067	47.619	21	GAGGGGTTTGGATTGGGAGG	60.033	60	20	358
1	46105508	-4	1837	Indel	ATCGATCTCCCTCCTCCTCC	59.592	60	20	CGGCAGTCCCATTAGGTCTC	59.895	60	20	475
1	46183800	-4	1838	Indel	ATGAAGCAGACGTCGGTGTT	59.966	50	20	CGCGTCGTGGGAGATCATAA	59.97	55	20	131
1	46348143	-6	1839	Indel	GGACTGCCATGAGTGTGTGA	59.965	55	20	TTCCCGCCATTGAATCGTCA	60.036	50	20	466
1	46520203	-12	1840	Indel	TTTTCTTTGTTGGGCCGTCG	59.617	50	20	GAAACGGCCGAAATCTACGC	59.974	55	20	447
1	46520238	-5	1841	Indel	TTTTCTTTGTTGGGCCGTCG	59.617	50	20	GAAACGGCCGAAATCTACGC	59.974	55	20	447
1	46570438	2	1842	Indel	ATGGGCAAGCCTAGCAATGT	60.033	50	20	GGGCCTATGGCTCCATCTTC	59.963	60	20	471
1	46577294	-21	1843	Indel	TCCATCAGGATGTTCTGCGG	59.821	55	20	CGAAACGGATCGTCATCCCT	59.898	55	20	348
1	46577314	-25	1844	Indel	TCCATCAGGATGTTCTGCGG	59.821	55	20	CGAAACGGATCGTCATCCCT	59.898	55	20	348
1	46580196	-11	1845	Indel	TCAGCGGTTCTGTCAAGTCC	59.966	55	20	TGAAAAAGCTCCGCGGTAGT	59.966	50	20	144
1	46645056	-5	1846	Indel	AGTGGCTACAGGGCTTTTCC	59.962	55	20	CCGGCCTCTGCATAACTAGG	59.966	60	20	432
1	47104034	-4	1847	Indel	TGAGGCGCACTGTAAATCGT	60.038	50	20	ATCCATGTGCAGCAACTCGA	60.036	50	20	290
1	47104167	-14	1848	Indel	TGAGGCGCACTGTAAATCGT	60.038	50	20	ATCCATGTGCAGCAACTCGA	60.036	50	20	290
1	47104266	-16	1849	Indel	AACTGCTGGTGGACAAGGAG	59.891	55	20	TCGCCTGACAGGAATTCACC	60.036	55	20	373
1	47104896	-17	1850	Indel	GTATCTCGGCGTGGAGGAAG	59.969	60	20	TCCTCCACCAAATCCACACG	59.964	55	20	471
1	47105198	-19	1851	Indel	GTATCTCGGCGTGGAGGAAG	59.969	60	20	TCCTCCACCAAATCCACACG	59.964	55	20	471
1	47105216	-25	1852	Indel	CCCGGTTCTCCATCGACAAA	60.037	55	20	CATTTCAGCCCAATCGCTCG	59.971	55	20	320
1	47105477	-13	1853	Indel	GGGAGATGGAGGCAATCGAG	59.965	60	20	CCCTCAAGCTTCTGTCCAGG	60.036	60	20	444
1	47212277	3	1854	Indel	CACAAATGGAGGTTGCGGTG	60.039	55	20	TCTCTCACACCGCAACTTCC	59.966	55	20	183
2	185248	10	1855	Indel	TGTTGACCTTAAACTCTTCTTCCCA	60.104	40	25	AGAAGAAGAGACTAGAGTCCAT	55.114	40.909	22	470
2	185587	0	1856	Indel	ATGGACTCTAGTCTCTTCTTCT	55.114	40.909	22	GTTCTGCGGCACTGATCAAC	59.833	55	20	476
2	376802	0	1857	Indel	CAGCAATGGATGGCTTACGC	59.97	55	20	ATTACCAGCCACCAGCCTTC	60.034	55	20	432
2	463440	-6	1858	Indel	TGCATGGAGGGCATCATGTT	60.033	50	20	CGCTGCTTAAGGAGAGCTCA	59.826	55	20	293
2	463662	-4	1859	Indel	ACAGCTTTCGTATTGGGGCA	59.962	50	20	CCGACTTGACACGGTCTTGT	60.249	55	20	439
2	529959	9	1860	Indel	AAAACAAGCCAAGCCAGCAG	59.895	50	20	GAAAGAGGACTGGGGGAAGC	60.035	60	20	100
2	553349	6	1861	Indel	CAGCACTAAGTGAGGGTACACA	59.701	50	22	ATCCTCCTGTGCCAAAACAG	58.085	50	20	499
2	555486	-22	1862	Indel	CGGCAGAAAACACAAGCTACA	59.398	47.619	21	AATTTGTTGGACGGTGCAGC	59.968	50	20	389
2	555653	-18	1863	Indel	CGGCAGAAAACACAAGCTACA	59.398	47.619	21	AATTTGTTGGACGGTGCAGC	59.968	50	20	389
2	568753	10	1864	Indel	ACAAGAGTGCAGAAAAGGGGT	59.785	47.619	21	CTCATTCCTCCTGACGAGCC	59.896	60	20	499
2	571958	5	1865	Indel	AGGGGCAAAGCTAGAAGTTCA	59.295	47.619	21	AGTACCAGCAACAACAGAACT	57.439	42.857	21	433
2	805946	-6	1866	Indel	AAGGGGATTCGGATGGGAGA	60.03	55	20	CACGGGCGATGTATACAGGT	59.612	55	20	197
2	1565246	-1	1867	Indel	ATATGAGCGATGCCAGCACA	59.893	50	20	TTTGCGATTGTGCCTCTCCT	59.963	50	20	304
2	1569889	5	1868	Indel	TGTGGACGGAGGGAGTACAT	59.959	55	20	GGCTTTCTGCTCTTTCCCCT	59.961	55	20	372
2	1570101	2	1869	Indel	GCGTTGCACACACTGATGAG	60.111	55	20	CGCTGCAGCTTTTCTTGGTT	59.969	50	20	194
2	1581552	-5	1870	Indel	CTGGAATCATGCCCCCATGG	60.83	60	20	CGTAGGTGTGTGCGTGTAGT	60.04	55	20	485
2	1584930	3	1871	Indel	ACGCTTTTAACCGGCAAACC	59.969	50	20	GGATGATTGCTCCACCACCA	60.034	55	20	421
2	1954995	-12	1872	Indel	CGGTGCCTTGTCCTACTGTT	59.965	55	20	AGGGCCTGGTACTCATCCAT	60.03	55	20	496
2	2137976	-8	1873	Indel	CTACGGCTGGAGATCGGAAC	59.969	60	20	AGTCGTCCTCTACCCATCCC	60.106	60	20	268
2	2572097	-16	1874	Indel	CAAAGCAGAAGCCACCACAC	59.969	55	20	TGAATGAGGAGGAGGGGGAG	60.031	60	20	482
2	2572193	-14	1875	Indel	TGGACGGACTAGCTCATCCA	60.034	55	20	AAAGCTGCTCGTTACACCGA	59.967	50	20	421
2	2572200	-14	1876	Indel	TGGACGGACTAGCTCATCCA	60.034	55	20	AAAGCTGCTCGTTACACCGA	59.967	50	20	421
2	2572385	-12	1877	Indel	TCCCCCTCCTCCTCATTCAG	60.031	60	20	ACATTGAGGAGCGGAACAGG	60.036	55	20	286
2	2572397	-12	1878	Indel	TCCCCCTCCTCCTCATTCAG	60.031	60	20	ACATTGAGGAGCGGAACAGG	60.036	55	20	286
2	2572427	-12	1879	Indel	TCCCCCTCCTCCTCATTCAG	60.031	60	20	ACATTGAGGAGCGGAACAGG	60.036	55	20	286
2	2614242	-6	1880	Indel	CGAAAGGCCTACCACCCAAT	60.034	55	20	CTCAAGGGGAGGGAGATCCA	60.031	60	20	264
2	2626898	-25	1881	Indel	ACATGATTGACACGGGCCTT	59.962	50	20	ACATCCGCAATCAAGCTCCA	60.035	50	20	208
2	2704333	-6	1882	Indel	GAGACCACCTACGCGAAGAG	59.901	60	20	TCTCCTCTTTCGTTTGCCCC	59.964	55	20	339
2	2704464	-8	1883	Indel	GGGGCAAACGAAAGAGGAGA	59.964	55	20	CCCACATGTCGGAGCTTTCT	60.036	55	20	329
2	2719289	4	1884	Indel	CGAGCTAAATGTCGGACGGA	59.9	55	20	CGAGAGAGAGAGATAGAGCCGA	60.029	54.545	22	485
2	2850700	-3	1885	Indel	AGGGTTTACATCGGCCGATC	59.894	55	20	CTTCTCCACCGGGACTATGC	59.895	60	20	361
2	2873806	-9	1886	Indel	TAAGATCGGCTGAAACCCCG	59.823	55	20	GCGTTCTCGGGATTAGTGCT	60.179	55	20	357
2	2877681	-18	1887	Indel	GCCAGTTCCAACGGAGAGAA	59.965	55	20	CGCTGGGCTTAACAGGTACT	59.751	55	20	500
2	2877814	-12	1888	Indel	AGTACCTGTTAAGCCCAGCG	59.751	55	20	CACTCCCCTGGTGGATTGTC	60.035	60	20	439
2	2877819	-13	1889	Indel	AGTACCTGTTAAGCCCAGCG	59.751	55	20	CACTCCCCTGGTGGATTGTC	60.035	60	20	439
2	2877935	-12	1890	Indel	AGTACCTGTTAAGCCCAGCG	59.751	55	20	CACTCCCCTGGTGGATTGTC	60.035	60	20	439
2	2903267	7	1891	Indel	ACCCGAAAGCAAGAACTCGT	59.894	50	20	TAGCCGATTGAGCCGAATCC	59.966	55	20	359
2	2949761	-8	1892	Indel	TCCTCAGCCAGGTTTTTGCT	59.814	50	20	TCTGCCCAGAAAACTGTGCA	60.107	50	20	392
2	2949891	2	1893	Indel	TCCTCAGCCAGGTTTTTGCT	59.814	50	20	TCTGCCCAGAAAACTGTGCA	60.107	50	20	392
2	2949930	-2	1894	Indel	TCCTCAGCCAGGTTTTTGCT	59.814	50	20	TCTGCCCAGAAAACTGTGCA	60.107	50	20	392
2	2950019	2	1895	Indel	TCCTCAGCCAGGTTTTTGCT	59.814	50	20	TTCTTCCATTTAGCGGGCCT	59.376	50	20	440
2	2950169	6	1896	Indel	AGGCCCGCTAAATGGAAGAA	59.376	50	20	CTTCACCGATGGCGAGATGA	59.897	55	20	314
2	2950174	4	1897	Indel	AGGCCCGCTAAATGGAAGAA	59.376	50	20	CTTCACCGATGGCGAGATGA	59.897	55	20	314
2	2950308	3	1898	Indel	GTGGGTTCCCAGCGTAGAAA	59.964	55	20	GGCGCCGAAAGTGTTTTCTT	59.97	50	20	329
2	2950317	3	1899	Indel	GTGGGTTCCCAGCGTAGAAA	59.964	55	20	GGCGCCGAAAGTGTTTTCTT	59.97	50	20	329
2	2950322	4	1900	Indel	GTGGGTTCCCAGCGTAGAAA	59.964	55	20	GGCGCCGAAAGTGTTTTCTT	59.97	50	20	329
2	2977937	-13	1901	Indel	TCCACTGCCAAGGTGTGTTT	60.034	50	20	ATGGGAAATCGCACTCCGTT	60.035	50	20	253
2	3025737	-1	1902	Indel	GCTGGATGAGCTAGTCCGTC	59.969	60	20	AGCAGCCTCAGCAAGTGTAG	60.037	55	20	463
2	3035157	-1	1903	Indel	GGCCCAAAACCCTCTCTCTC	60.035	60	20	GACGAAGACTGACAGGTGGG	60.038	60	20	121
2	3444012	3	1904	Indel	CCCAGTGAGAAGCTCAAGCA	59.964	55	20	GGACGATGGTACCAGCACAA	60.037	55	20	334
2	3627102	-14	1905	Indel	CTCCATCGGGATCACACCAG	59.894	60	20	CATGCACGAAGCTATGCCAC	59.971	55	20	424
2	3817695	2	1906	Indel	AGGGTAATCCAGCTCGAGGT	60.032	55	20	TCAGCATGCAAGAGGAGGTG	60.036	55	20	484
2	3817859	-5	1907	Indel	CACCTCCTCTTGCATGCTGA	60.036	55	20	CAGGACGAACACGAGGGAAA	59.967	55	20	164
2	3857643	-15	1908	Indel	CGGGATGAGATCACAGGACG	59.969	60	20	TACCAGCGTGCCGTTGTTAT	60.037	50	20	450
2	3857717	-12	1909	Indel	CATCCTACGGCGAAACGGTA	59.899	55	20	ACCAAGTTCTCCCAACGCAA	60.107	50	20	183
2	3858143	-18	1910	Indel	TGTGCGGATTTGGGTACAGT	59.601	50	20	AGCAACCACGGATCCATTGT	59.962	50	20	457
2	3858193	-15	1911	Indel	TCCTGCGTTGGACGAAAAGA	59.895	50	20	AGCAACCACGGATCCATTGT	59.962	50	20	265
2	3858300	-18	1912	Indel	TCCTGCGTTGGACGAAAAGA	59.895	50	20	AGCAACCACGGATCCATTGT	59.962	50	20	265
2	3858341	-19	1913	Indel	TCCTGCGTTGGACGAAAAGA	59.895	50	20	AGCAACCACGGATCCATTGT	59.962	50	20	265
2	3858363	-19	1914	Indel	TCCTGCGTTGGACGAAAAGA	59.895	50	20	AGCAACCACGGATCCATTGT	59.962	50	20	265
2	3858766	-18	1915	Indel	ACAATGGATCCGTGGTTGCT	59.962	50	20	GACTGCGCAGTTGTTGGAAG	60.041	55	20	490
2	3858901	-6	1916	Indel	CTTCCAACAACTGCGCAGTC	60.041	55	20	GCTGACTCTCGGTTGGAACA	59.966	55	20	254
2	3859248	-12	1917	Indel	CGCTGTTCCTGGTGGTAACT	59.965	55	20	CGCAATCACCGATCTGCTTG	59.973	55	20	469
2	3859259	-13	1918	Indel	CGCTGTTCCTGGTGGTAACT	59.965	55	20	CGCAATCACCGATCTGCTTG	59.973	55	20	469
2	3859397	-8	1919	Indel	CGCTGTTCCTGGTGGTAACT	59.965	55	20	CGCAATCACCGATCTGCTTG	59.973	55	20	469
2	3859646	-21	1920	Indel	GAGATTGCAGAAGGGCCAGT	60.035	55	20	GCCCTCCAATTGTTTCAGCC	59.753	55	20	397
2	3859892	-18	1921	Indel	CAGATCGGTGATTGCGCTTG	59.973	55	20	GGAGTCCTCCTGGTGGTACA	60.252	60	20	359
2	3860028	-22	1922	Indel	GGCTGAAACAATTGGAGGGC	59.753	55	20	TCCAAGGAAAGAACGAGCCC	59.964	55	20	356
2	3860531	-24	1923	Indel	AAAGCATCCGTTGGTGCAAC	59.968	50	20	GGGGCAGCCTAAAAAGGACT	59.96	55	20	446
2	3860581	-22	1924	Indel	AAAGCATCCGTTGGTGCAAC	59.968	50	20	GGGGCAGCCTAAAAAGGACT	59.96	55	20	446
2	3860743	-18	1925	Indel	AAAGCATCCGTTGGTGCAAC	59.968	50	20	GGGGCAGCCTAAAAAGGACT	59.96	55	20	446
2	3860838	-7	1926	Indel	AAAGCATCCGTTGGTGCAAC	59.968	50	20	GGGGCAGCCTAAAAAGGACT	59.96	55	20	446
2	3861205	-7	1927	Indel	AGCGAGTAAGCATAGCGAGG	59.688	55	20	TGCGTTCGTGTCTCAAGGTT	60.179	50	20	390
2	3861254	-8	1928	Indel	AGCGAGTAAGCATAGCGAGG	59.688	55	20	TGCGTTCGTGTCTCAAGGTT	60.179	50	20	390
2	3861696	-17	1929	Indel	AACCTTGAGACACGAACGCA	60.179	50	20	CACATCAAGGGCAGGGCTTA	60.034	55	20	459
2	3862048	-14	1930	Indel	TAAGCCCTGCCCTTGATGTG	60.034	55	20	CGCTTACCACGACAAGTCCT	60.039	55	20	198
2	3862147	1	1931	Indel	TAAGCCCTGCCCTTGATGTG	60.034	55	20	GGTGTCACGATCATGCTCCT	59.823	55	20	352
2	3862486	-15	1932	Indel	GGAGCATGATCGTGACACCT	59.823	55	20	TGGCCGATGAATGTGAACCA	59.963	50	20	375
2	3863302	-12	1933	Indel	TCTTTCCTGTGCCTCCATGG	59.671	55	20	TTGACGAGGCTGTGCTTTCT	59.893	50	20	477
2	3863509	2	1934	Indel	GGTATCATCGAGGCAGCCTG	60.32	60	20	ACGATGTGCTATGCCGATGT	59.895	50	20	482
2	3863779	-12	1935	Indel	AGAAAGCACAGCCTCGTCAA	59.893	50	20	GCACGCACGCTTACCTAATG	59.974	55	20	300
2	3863926	-8	1936	Indel	ACATCGGCATAGCACATCGT	59.895	50	20	CCATCTGCGAAATCTGCTGC	59.971	55	20	453
2	3864121	-14	1937	Indel	CATTAGGTAAGCGTGCGTGC	59.974	55	20	CCATCTGCGAAATCTGCTGC	59.971	55	20	285
2	3864329	-9	1938	Indel	GCAGCAGATTTCGCAGATGG	59.971	55	20	GCTCACTGATCCTTTGGGCT	60.035	55	20	432
2	3864937	-20	1939	Indel	AGCCCAAAGGATCAGTGAGC	60.035	55	20	ATGTGCTGCCCTCCAGTTTT	60.179	50	20	494
2	4104107	-10	1940	Indel	GGAGAGGGCAGACCGTAAAG	59.824	60	20	CATGGGGAGAAGTTGGGGTC	60.034	60	20	196
2	4108114	-17	1941	Indel	AGCTCGTATCTTCTCGGGGT	60.107	55	20	CCCTGCCTCGCATAGATCAG	60.038	60	20	446
2	4111095	2	1942	Indel	TCCATGCCTCCTCCTTACGA	60.033	55	20	CCAGGTGAAGAAGCGGACTT	59.965	55	20	247
2	4238776	-16	1943	Indel	ACCCTAGCAAATGGATGGCC	60.106	55	20	CCTTCGGCCGAGGTACTTTT	60.037	55	20	152
2	4469145	19	1944	Indel	GCATCATGCCAATTTTATTCGACG	59.853	41.667	24	CTCGTCGAACACCTAGAGGC	59.901	60	20	436
2	4615123	-2	1945	Indel	TGCTCGTTCAGATCATACCGA	58.979	47.619	21	TAAACTAAGGCCCGTCACCG	59.753	55	20	493
2	4615976	5	1946	Indel	ACTTTGTTTCCAACAGCTTGA	56.485	38.095	21	TGGGAAAGCCATAAACAGCT	57.397	45	20	493
2	4616127	2	1947	Indel	TGGTTACTTCTTCATCCGACA	56.681	42.857	21	TTGAACTAAGGCCCGTCACC	59.964	55	20	496
2	5114824	-2	1948	Indel	AGGGTAATCCAGCTCGAGGT	60.032	55	20	GTCAGGAAACCGTAGCAGCT	60.037	55	20	384
2	5114903	-2	1949	Indel	AGGGTAATCCAGCTCGAGGT	60.032	55	20	GTCAGGAAACCGTAGCAGCT	60.037	55	20	384
2	5115030	-13	1950	Indel	AGCTGCTACGGTTTCCTGAC	60.037	55	20	ACAGATGCAGTGGAAGCCTC	60.036	55	20	355
2	5115056	-13	1951	Indel	AGCTGCTACGGTTTCCTGAC	60.037	55	20	ACAGATGCAGTGGAAGCCTC	60.036	55	20	355
2	5455158	-32	1952	Indel	CCGTTTTTGCTACTTCGGCC	60.11	55	20	GTGGCACTAGGAGGAGAGGA	60.033	60	20	384
2	5455467	-12	1953	Indel	TCCTCTCCTCCTAGTGCCAC	60.033	60	20	TTAACCAGGGCTGACGTCAG	59.68	55	20	468
2	5460036	-35	1954	Indel	CGAAAAACGAATCCCGCCTC	59.904	55	20	GAGAGAGGAGAACGGCGATG	59.97	60	20	121
2	5500737	22	1955	Indel	GCGATCGATACACCTCTCCG	60.11	60	20	GGTGCTGCGTCTCCTGTATT	60.108	55	20	400
2	5511504	8	1956	Indel	GAAGTGTGCTTGCAGCGAG	59.794	57.895	19	AGGGGCAATTGTGTTTCTGC	59.319	50	20	481
2	5540756	1	1957	Indel	CCAATGGGTCCATCCGTGAT	59.817	55	20	TTGAGCCTGAGCGACATCAG	60.108	55	20	436
2	5545730	-3	1958	Indel	CTGCCACGTGGTGCTCTAAT	60.392	55	20	AAAAGGGAGGGGAAGCGTAG	59.381	55	20	216
2	5690286	-6	1959	Indel	AAACTCTTCTTCCCATGTTTTTC	55.584	34.783	23	GTTCGCTCTCATGGCCTAGA	59.253	55	20	500
2	5690318	-8	1960	Indel	ACTCTTCTTCCCATGTTTTTCT	55.543	36.364	22	CGTTCGCTCTCATGGCCTAG	60.596	60	20	499
2	5786310	3	1961	Indel	GCGCGGGAGGTGAATTCTAT	60.25	55	20	AGAGAGAGGGAGGAAGGAGC	59.738	60	20	498
2	6369039	-11	1962	Indel	GCTTCCCCTACACCAACCTC	60.035	60	20	CCGGATCCCATATGCTTCCC	60.035	60	20	317
2	6548082	-1	1963	Indel	GCAGAGACGATCGATCCTGG	60.04	60	20	GGACGGAAGGAACAGTGTCA	59.608	55	20	430
2	6749816	1	1964	Indel	CCAATAAGCCTGCCTTGCAC	59.826	55	20	AGAAAAACTCGCTCCCTCGC	60.671	55	20	436
2	6769689	-4	1965	Indel	TATCTTGGGACCGTCCGTCT	60.034	55	20	GAATGCGACCACTTCCGGTA	60.109	55	20	298
2	6775299	-7	1966	Indel	TGAAACTCATCCACGAGCCC	60.036	55	20	TCCCTCTGTGTTGTGTCTGC	59.893	55	20	473
2	6776788	-1	1967	Indel	GCGTGCTTGTCTTTTATTATGGGA	59.904	41.667	24	CACGGCTCCAATCAACAAGG	59.477	55	20	255
2	6778510	-3	1968	Indel	CACACAGCAGACAAAGGCAC	59.97	55	20	AAAACGCACACGAAATGGGG	59.969	50	20	282
2	6778838	-14	1969	Indel	CCCCATTTCGTGTGCGTTTT	59.969	50	20	CGCGCCTACACAATCACATG	59.973	55	20	339
2	6779642	2	1970	Indel	GACGCGGTTTCCAAAACACA	59.901	50	20	GTACCGTGCACGAGTCAGAA	60.04	55	20	320
2	6779663	2	1971	Indel	GACGCGGTTTCCAAAACACA	59.901	50	20	GTACCGTGCACGAGTCAGAA	60.04	55	20	320
2	6779673	3	1972	Indel	GACGCGGTTTCCAAAACACA	59.901	50	20	GTACCGTGCACGAGTCAGAA	60.04	55	20	320
2	6779832	11	1973	Indel	TTCTGACTCGTGCACGGTAC	60.04	55	20	GCATTGCAGGCACAAACAGA	59.968	50	20	288
2	6782613	-6	1974	Indel	AAGTCTGACAAACGGGTCCC	59.892	55	20	TGAGCAAAAACTGAAAGGCGT	59.252	42.857	21	458
2	6783226	9	1975	Indel	ACGCCTTTCAGTTTTTGCTCA	59.252	42.857	21	TAGGGGTAGGATTTGCGTGC	59.821	55	20	459
2	6783394	2	1976	Indel	GCACGCAAATCCTACCCCTA	59.821	55	20	GGATTTGATGGCGAAAGGGC	59.897	55	20	155
2	6784763	1	1977	Indel	GCACCACACACAAACACCTC	59.899	55	20	TCGTAGAGGTTAGTGGCGGA	60.035	55	20	477
2	6787424	4	1978	Indel	CCACACACTTAGGATGGCGT	60.036	55	20	TGTTGCCACGCCACATACTA	59.678	50	20	119
2	6791807	2	1979	Indel	CCTTGGTGCCAGCTAGTCAT	59.746	55	20	ATTGTCATTTTGGGTGCCGC	60.037	50	20	387
2	6794457	2	1980	Indel	GGCTAAAGGGCATGTAGGCT	59.816	55	20	GTAGGCGCCTTTTGCTTACG	59.904	55	20	361
2	6796364	-1	1981	Indel	TCGTAGAGTTGCTCCTCAAA	56.219	45	20	TAGACACTTATGCCGGCCAC	59.823	55	20	485
2	6844728	-4	1982	Indel	AAGCACACTACAAACACGCG	59.697	50	20	GTTAAGCACGGCTGGGGTAT	60.107	55	20	491
2	6853178	-13	1983	Indel	GCTCGGGTTTGGTTCCCATA	60.035	55	20	GCCGATCCATCATCAGGGTT	59.891	55	20	301
2	6858550	0	1984	Indel	GCAACCGGGACTATTGTGGA	60.036	55	20	GTCGGGCTGAGAAGCACTAG	60.179	60	20	441
2	6859708	0	1985	Indel	TTGCTACAGTGCCACACAGT	59.82	50	20	GCCTAAACCGCCTCTGAAGT	60.036	55	20	211
2	6860949	-6	1986	Indel	TCCGTGCATGCCCTAAAACT	59.962	50	20	GGAATCGCGTGTGTAAGTGC	59.905	55	20	187
2	6860954	-4	1987	Indel	TCCGTGCATGCCCTAAAACT	59.962	50	20	GGAATCGCGTGTGTAAGTGC	59.905	55	20	187
2	6868592	2	1988	Indel	ACTTTTAGGTCTCGTGCGCA	59.967	50	20	CCATCACACTTGTTGCCAGC	60.039	55	20	108
2	6868611	2	1989	Indel	ACTTTTAGGTCTCGTGCGCA	59.967	50	20	CCATCACACTTGTTGCCAGC	60.039	55	20	108
2	6868620	-2	1990	Indel	ACTTTTAGGTCTCGTGCGCA	59.967	50	20	GTCGGTAGCAGCCTGTAGAC	59.899	60	20	424
2	6868774	-2	1991	Indel	ACTTTTAGGTCTCGTGCGCA	59.967	50	20	GTCGGTAGCAGCCTGTAGAC	59.899	60	20	424
2	6868864	-8	1992	Indel	ACTTTTAGGTCTCGTGCGCA	59.967	50	20	GTCGGTAGCAGCCTGTAGAC	59.899	60	20	424
2	6870116	-9	1993	Indel	GTCCTCGCCTATACGGTTGG	59.968	60	20	AGTGAAAGCGAAGATGCCCA	59.963	50	20	328
2	6870204	-11	1994	Indel	TCACACTACCGTTCATGGGC	60.037	55	20	TGCTAGGAATCGGCCCAAAG	60.107	55	20	488
2	6872190	1	1995	Indel	AAGTGTCACTTCGTCGGTCC	59.968	55	20	GACGTCTTACAGGTTCGGCA	60.039	55	20	404
2	6872310	0	1996	Indel	AAGTGTCACTTCGTCGGTCC	59.968	55	20	GAAAGATAGGCCCCAACGCT	60.107	55	20	475
2	6872350	-2	1997	Indel	CCTGTAAGACGTCGAGGTCG	59.903	60	20	AAGTTGCCACGCCATTGTTC	59.968	50	20	500
2	6872447	-4	1998	Indel	CCTGTAAGACGTCGAGGTCG	59.903	60	20	AAGTTGCCACGCCATTGTTC	59.968	50	20	500
[truncated: 10,567 more rows]
