# Supplementary material for: Detection of QTLs Regulating Six Agronomic Traits of Rice Based on Chromosome Segment Substitution Lines of Common Wild Rice (Oryza rufipogon Griff.) and Mapping of qPH1.1 and qLMC6.1
Source: Biomolecules. 2022 Dec 11;12(12):1850. doi: 10.3390/biom12121850 (PMC9775987; doi:10.3390/biom12121850)
Supplement: Supplementary file 1 [file biomolecules-12-01850-s001.zip › Table S10. Comparison of internode diameter in culms between ZN6 and 93-11..xlsx]

## Sheet: Sheet1
Table S10. Comparison of internode diameter in culms between ZN6 and 93-11.
Line	Diameter of the internode （cm）
	IV	III	II	I	P
ZN32	9.2 ± 0.5 a	8.4 ± 0.6 a	7.2 ± 0.4 a	6.3 ± 0.6 a	2.9 ± 0.4 a
93-11	7.8 ± 0.4 b	7.1 ± 0.2 b	6.6 ± 0.3 a	5.9 ± 0.1 a	2.4 ± 0.3 a
Note: P, panicle; I, the uppermost internode; II, III, IV, the second, third, and fourth internodes counted from the uppermost internode, respectively. The lowercase letters after the internode length in table indicates a P-value <0.05, t-test.
