# Supplementary material for: Detection of QTLs Regulating Six Agronomic Traits of Rice Based on Chromosome Segment Substitution Lines of Common Wild Rice (Oryza rufipogon Griff.) and Mapping of qPH1.1 and qLMC6.1
Source: Biomolecules. 2022 Dec 11;12(12):1850. doi: 10.3390/biom12121850 (PMC9775987; doi:10.3390/biom12121850)
Supplement: Supplementary file 1 [file biomolecules-12-01850-s001.zip › Table S11. Genetic segregation analysis of its F2 population for the plant height controlling QTL qPH1.1..xlsx]

## Sheet: Sheet1
Table S11. Genetic segregation analysis of its F2 population for the plant height controlling QTL qPH1.1.
Penotype	Observed value	Theoretical expectation	χ2（3:1）	χ2（3:1） (λ = 1, p = 0.05)
long culm	66	68.25	0.179487	3.84
short culm	25	22.75
Numbers of F2 populaton	91	91
