# Supplementary material for: Detection of QTLs Regulating Six Agronomic Traits of Rice Based on Chromosome Segment Substitution Lines of Common Wild Rice (Oryza rufipogon Griff.) and Mapping of qPH1.1 and qLMC6.1
Source: Biomolecules. 2022 Dec 11;12(12):1850. doi: 10.3390/biom12121850 (PMC9775987; doi:10.3390/biom12121850)
Supplement: Supplementary file 1 [file biomolecules-12-01850-s001.zip › Table S12. Polymorphic molecular markers for the mapping of qPH1.1..xlsx]

## Sheet: Sheet1
Table S12. Polymorphic molecular markers for the mapping of qPH1.1.
Markers	Chromosome	Sequnence
		Primer forward (5'-3')	Primer forward (5'-3')	Position (Mb)
RM297	1	TCTTTGGAGGCGAGCTGAG	CGAAGGGTACATCTGCTTAG	33.05
RM11782	1	GGAGTGTTTGTAGGACTGACACG	ACATTACCCGAATCAGGATAGG	34.17
RM11983	1	GAGAGCTGCCGACCACAACTCC	GTCACGTGTGGAATTGACCATCC	38.48
RM12040	1	GCATGCTACCACCTTGACTGC	GTGAGTAGCGAGACCGAGAGTGC	39.35
RM12108	1	TCCGGACACGTATCTCATATTTCC	TTCCTCTATGCCTAGAAACACACG	40.41
RM12176	1	AAGACTAGTGGTCAAACAGTGC	AGGATGGAGGAAGTATGTATGC	41.28
DXB-1-4	1	AACTCACAGCTCGATCCAGC	CTGCCCCAAAAGAACAGCAC	42.2
