# Supplementary material for: Detection of QTLs Regulating Six Agronomic Traits of Rice Based on Chromosome Segment Substitution Lines of Common Wild Rice (Oryza rufipogon Griff.) and Mapping of qPH1.1 and qLMC6.1
Source: Biomolecules. 2022 Dec 11;12(12):1850. doi: 10.3390/biom12121850 (PMC9775987; doi:10.3390/biom12121850)
Supplement: Supplementary file 1 [file biomolecules-12-01850-s001.zip › Table S14. Polymorphic molecular markers for the mapping of qLMC6.1..xlsx]

## Sheet: Sheet1
Table S14. Polymorphic molecular markers for the mapping of qLMC6.1.
Markers	Chromosome	Sequence		Position (Mb)
		Primer forward (5' - 3')	Primer forward (5' - 3')
RM589	6	ATCATGGTCGGTGGCTTAAC	CAGGTTCCAACCAGACACTG	1.38
RM225	6	AGAAAGTGGATCAGGAAGGC	GATCCTGCAGGTAACCACAC	3.42
RM19454	6	AGCGTACCGATTCACGAAGTTGC	AGGACATGAGCTGCCTGAGATCC	3.96
Z6-1	6	GTCAGTCATGTGGGCACTGA	CCCCCTGCTTCCTTGGAAAT	4.03
RM1163	6	TCTAGGGTTAGGGTTTCGCC	AGGTCGGTTTCCTTTTGTCC	4.21
Z6-2	6	GGCTAGGTGGGAAAGCAACT	TGTGCAATGTGCTTGACTGC	4.58
RM19527	6	CACCCACCCTTCCTTCCTTTCC	AGAAGACACGGAAGACTCACTCACG	4.87
RM111	6	CACAACCTTTGAGCACCGGGTC	ACGCCTGCAGCTTGATCACCGG	5.09
RM253	6	TCCTTCAAGAGTGCAAAACC	GCATTGTCATGTCGAAGCC	5.44
DXB-6-1	6	GTGGCGGGTTCAAAAGGC	TTCCTTTCCCTTGGCCCATC	8.8
DXB-6-2	6	ACCGAGGGCGAAACAATGAT	TCCAATAACGGTTCCTGGGC	14.3
DXB-6-3	6	ACAACCGGGGCTAAAGATCG	GGTGGCTACAACGGGCATAT	15.73
DXB-6-4	6	TTGCCGCGAACCAAATGATG	GCCTGCACCGTCAACGTATA	17.32
DXB-6-5	6	TGGCTTCGGTTCCTGTGTTT	TTGGTGACTGTTCCCTTGGT	19.12
DXB-6-6	6	TTCTACACACAGTCGCGCAT	TATGCGTTCGAACCTACGGG	21.02
DXB-6-7	6	GCAACGATGGCAATGTAGTGT	TGACTCTGGTCTGTCGATGC	22.92
RM6071	6	GAACGCCATTAGCATCATCC	TGGGAGAGTAGTGGTGGTGG	24.64
RM402	6	ACACCAGGCTACCCAAACTC	CGGAGAGATCTGACATGTGG	28.05
