# Supplementary material for: Detection of QTLs Regulating Six Agronomic Traits of Rice Based on Chromosome Segment Substitution Lines of Common Wild Rice (Oryza rufipogon Griff.) and Mapping of qPH1.1 and qLMC6.1
Source: Biomolecules. 2022 Dec 11;12(12):1850. doi: 10.3390/biom12121850 (PMC9775987; doi:10.3390/biom12121850)
Supplement: Supplementary file 1 [file biomolecules-12-01850-s001.zip › Table S15. Genes prediction in associated region of qLMC6.1 locus by genetic mapping..xlsx]

## Sheet: Sheet1
Table S15. Genes prediction in associated region of qLMC6.1.
Chromosome	Start	End	Size（Mb）	Gene Numbers
Chr. 6	4208945	4578049	0.369104	59
Note: Start, the start position of the associated region; End, the end position of the associated region; Size, the fragment length of the associated region (Mb); Gene Numbers，the number of candidate the associated region.
