# Supplementary material for: Detection of QTLs Regulating Six Agronomic Traits of Rice Based on Chromosome Segment Substitution Lines of Common Wild Rice (Oryza rufipogon Griff.) and Mapping of qPH1.1 and qLMC6.1
Source: Biomolecules. 2022 Dec 11;12(12):1850. doi: 10.3390/biom12121850 (PMC9775987; doi:10.3390/biom12121850)
Supplement: Supplementary file 1 [file biomolecules-12-01850-s001.zip › Table S2. Polymorphic molecular markers used for the construction of DP15-CSSLs..xlsx]

## Sheet: Sheet1
Table S2. Polymorphic molecular markers used for the construction of DP15-CSSLs.
Markers	Chromosome	Sequnence of polymorphic makers
		Primer forward (5'-3')	Primer reverse (5'-3')	Position (Mb)
DXB-1-5	1	TGGTGGTCTAGCGGTTTGTG	CAGGGCTAAGTCAACCTGCA	0.56
RM6342	1	TGTACAAGAACGGCAGCAAC	TTGCACCACCAAACAGAGAC	2.38
RM323	1	CAACGAGCAAATCAGGTCAG	GTTTTGATCCTAAGGCTGCTG	4.21
RM220	1	GGAAGGTAACTGTTTCCAAC	GAAATGCTTCCCACATGTCT	4.42
RM522	1	ACCAGAGAAGCCCTCCTAGC	GTTCTGTGGTGGTCACGTTG	5.22
RM490	1	ATCTGCACACTGCAAACACC	AGCAAGCAGTGCTTTCAGAG	6.67
RM6786	1	TTGACGATGGCAAGCTCC	GATTTCCGCAGCAAGTATCC	7.07
RM259	1	TGGAGTTTGAGAGGAGGG	CTTGTTGCATGGTGCCATGT	7.45
RM583	1	AGATCCATCCCTGTGGAGAG	GCGAACTCGCGTTGTAATC	8.33
DXB-1-6	1	TCCTTTTATATCTTAAGCATTATTCCA	AGCCATTCTAGAACTGTAAACCA	10.01
DXB-1-7	1	CCGCCACACACAGAGAGAAA	AAGCACTAACCCGTCACAGG	11.7
DXB-1-1	1	TCAGGCCTAATAAGAGTGCTTGT	GCTTGTGCGAGCTGAACATG	16.1
RM312	1	GTATGCATATTTGATAAGAG	AAGTCACCGAGTTTACCTTC	17.9
DXB-1-2	1	TGTGACAAAGGCATCTGAGCA	GGAGGAGTATGAAGTACCTGCG	18.1
DXB-1-3	1	CAGTGTGGTGGTGTCCATGT	TGGGTTACGCATGGTCTGAG	20.1
RM5972	1	GATACATATGGTAGGATCCCCG	ATCTTCCCCCTGCACAATAC	21.12
RM3341	1	AGGACAGTCCACTCCCACTG	TCGTCGCCATCATTGGTATC	23.2
RM9	1	GGTGCCATTGTCGTCCTC	ACGGCCCTCATCACCTTC	23.97
RM5	1	TGCAACTTCTAGCTGCTCGA	GCATCCGATCTTGATGGG	24.8
RM488	1	CAGCTAGGGTTTTGAGGCTG	TAGCAACAACCAGCGTATGC	28.33
RM237	1	CAAATCCCGACTGCTGTCC	TGGGAAGAGAGCACTACAGC	28.8
RM10159	1	ACCTTGTAGTGATCCGCAAACG	TCCTAATATCCGGACGAGAGTGG	32.44
RM297	1	TCTTTGGAGGCGAGCTGAG	CGAAGGGTACATCTGCTTAG	33.05
RM11782	1	GGAGTGTTTGTAGGACTGACACG	ACATTACCCGAATCAGGATAGG	34.17
RM486	1	CCCCCCTCTCTCTCTCTCTC	TAGCCACATCAACAGCTTGC	36.73
RM11983	1	GAGAGCTGCCGACCACAACTCC	GTCACGTGTGGAATTGACCATCC	38.48
RM12108	1	TCCGGACACGTATCTCATATTTCC	TTCCTCTATGCCTAGAAACACACG	40.41
DXB-1-4	1	AACTCACAGCTCGATCCAGC	CTGCCCCAAAAGAACAGCAC	42.2
RM6842	2	TAAATCGAAGGAGGGGGAAG	GGAAGAAGGAGGAGGAGGTG	0.12
RM12355	2	GACGGTGACGCACTTTATGAACC	CGATCTGCGAGAAACCCTCTCC	1.08
RM211	2	CCGATCTCATCAACCAACTG	CTTCACGAGGATCTCAAAGG	3.8
RM423	2	AGCACCCATGCCTTATGTTG	CCTTTTTCAGTAGCCCTCCC	3.84
RM6895	2	TCAAATAAGATGGACGGTC	CGCCACCACAGTAGTACTAG	5.44
DXB-2-6	2	GGATCTGAGAGCCAGTGTCC	CCGGTTAAGGGAGGCGATTT	6.9
RM452	2	CTGATCGAGAGCGTTAAGGG	GGGATCAAACCACGTTTCTG	9.56
RM324	2	CTGATTCCACACACTTGTGC	GATTCCACGTCAGGATCTTC	11.38
RM3443	2	AGGCCGCACATGATAGTACC	TACACGCCTGTAGCTCGTTG	14.43
RM5521	2	CGTGTTTGGTGTTGTGTGTG	AAGGAATTAGCCAACCCCAG	15.95
RM27	2	TTTTCCTTCTCACCCACTTCA	TCTTTGACAAGAGGAAAGAGGC	16.5
RM561	2	GAGCTGTTTTGGACTACGGC	GAGTAGCTTTCTCCCACCCC	18.5
RM1211	2	TACAGTGGCGAAAGGAATAC	CCATCACGCATGTTAGTTAG	18.56
RM4499	2	AGCAACTTGCAAGCTTTAAT	GCTGAACCCTGAGAATATGT	18.64
DXB-2-1	2	CAGATCCACCGCCACTGTG	GGGTGAAGGCTACAACGCTA	20.2
RM5427	2	CGCTGCTGTTGACACTTGAC	CCAAATACGAGCTCTCCACC	21.54
RM5363	2	ATCGATCTCTCAGTCTCACCCATCC	CAGCAACGCGGTGAGAGACG	23.02
RM106	2	CGTCTTCATCATCGTCGCCCCG	GGCCCATCCCGTCGTGGATCTC	25.14
RM3512	2	ATACATGCATACTCCGATCC	TCGAGTTGTGAAAGATAGGG	27.34
RM221	2	ACATGTCAGCATGCCACATC	TGCAAGAATCTGACCCGG	27.6
DXB-2-2	2	GGCTACGCTCCAGTTAGTGAAGG	TGGTAGGAAGAAGGGAGAAGTTTAGG	29.66
RM318	2	GTACGGAAAACATGGTAGGAAG	TCGAGGGAAGGATCTGGTC	29.66
DXB-2-3	2	TTCTTTATTCCCTCGCACTGACC	CAATGATGCCACAAACCGTAACC	30.56
DXB-2-4	2	AGTCAGCACAGGCAGCATG	CTCAAGGGCAAGTACCTGCA	31.49
DXB-2-5	2	TAGTAGGAGGGTCGTCGTCG	TGGAGGCCCATGAAACCATC	32.8
RM207	2	ATCCTAGTGGATAAGGCACAGACTGG	CCCTTGCTCTTCCACCTCATCC	35.39
RM138	2	AGAACCGCGAGTTCATCTCCA	GCCTTTGACGCTATGGAACTG	36.7
DXB-3-7	3	CGCTGATTCCTGCTGCTACT	GGACTGGGCCAAATCACTCA	1.2
RM231	3	CCAGATTATTTCCTGAGGTC	CACTTGCATAGTTCTGCATTG	2.4
RM175	3	CTTCGGCGCCGTCATCAAGGTG	CGTTGAGCAGCGCGACGTTGAC	3.85
RM545	3	CCTTCCCTGAAAGTATTCGTTCTCC	GAGAACGTCTTCATTGGATGTTCC	4.92
RM517	3	GGCTTACTGGCTTCGATTTG	CGTCTCCTTTGGTTAGTGCC	6.13
RM14643	3	CGTCGTAGTACTTGTCGCACAGC	CGTCACACCGACTTAACACTTGG	7.09
RM218	3	TGGTCAAACCAAGGTCCTTC	GACATACATTCTACCCCCGG	8.37
RM251	3	GAATGGCAATGGCGCTAG	ATGCGGTTCAAGATTCGATC	10
RM1164	3	CGTTTCTCCGAGAAAAGTCG	CAAGGTGGTCGTTGAGGC	14.69
RM3400	3	TCTCTCTCCTCTCTCGCTCG	TAAAACCGAAGTGCTCTCGC	17.07
RM6146	3	ATCTTCTCCGGTTCTCCCTC	AAGGAGGGAGGAGGCAGTAG	18.49
RM7431	3	CAGTTCCGTTACAACCTAGTCG	ACTACTGGCTTCCCACAACG	19.32
RM3698	3	CGGGACTTCTCATAGGCATG	AATCTCCAGCTGCTGTAGCG	21.59
RM7395	3	GTGCGTACTGTTTGCCTCTG	CAGTTCTCCAGCTCCCTCAC	22.06
RM16	3	CGCTAGGGCAGCATCTAAA	AACACAGCAGGTACGCGC	22.6
RM6266	3	CCGTCACCTTCTTGAGAAGC	GACATCGAGAGCGAGGACAG	23.62
RM5626	3	GCAGACGAGATGAGATCG	GTAGAGGATGGGCAGCAG	24.67
RM15578	3	TGATAGTGTGAAGCCCAACTCC	CAGAAATGGGTGAAGATAGTGAGC	24.96
DXB-3-1	3	CTGATCCGGCTGTGACAGAG	TCACTCGGATTGGCCTTGTC	27.9
RM168	3	TGCTGCTTGCCTGCTTCCTTT	GAAACGAATCAATCCACGGC	28.09
DXB-3-2	3	TCCGACCAAAACCTCCCATG	CGTCCGAGTGAAGAAACCGA	32.2
DXB-3-4	3	GGCCTCTTCTGCTACATGGG	ATTGAGTCTGCTACGGACGC	34.4
DXB-3-3	3	GATCCGTGTCGTCCCACATC	TTGTGTGGACGACCTAAGGC	37.1
DXB-3-5	3	GGTTCTGGCAGGGGTAGTTG	CAAGTCGGTCACCATCGTCA	38.4
DXB-3-6	3	TTTGCAACACGACAGGTCCT	TGTCGACCTCACCTCGTTTG	40.1
RM551	4	AGCCCAGACTAGCATGATTG	GAAGGCGAGAAGGATCACAG	0.17
RM335	4	GTACACACCCACATCGAGAAG	GCTCTATGCGAGTATCCATGG	0.68
RM518	4	CTCTTCACTCACTCACCATGG	ATCCATCTGGAGCAAGCAAC	2.02
DXB-4-1	4	GGCTTCGTCCTCTTCTCCAT	TTCAATCCTCACCGGCGTAG	4.28
RM3471	4	AGATCCCGACAGATGGTGAC	AACAGAGGGAGGGAGCAGAG	6.27
DXB-4-2	4	AACCGGGGAATTGCATCTGT	CTATGTCACTGGTGCCGGTT	8.03
RM16675	4	AAGACCAACGCCATCTTCTTGG	GTTCCCGGAGTTGGACAAACC	10.08
DXB-4-3	4	CCCTTTCACCCGATCTGGAC	CCGCCTGGTTGGATTTGTTG	11.77
RM16735	4	GGAAGAGACCGCGAGAGACACG	CGGCGACTCACCTAGGATCATGC	16.28
DXB-4-4	4	TGCATAGTCCACCTAAGAGTTCAAGG	TTTCTGCAGGCTGATTAGTGTAGG	16.65
RM471	4	CGCACAAGCAGATGATGAG	GGGAGAAGACGAATGTTTGC	19.01
RM5635	4	AGCTGAACACTGCGTTTTAC	GCTAGCTTAGCTTGCTCTCC	20.89
RM119	4	CATCCCCCTGCTGCTGCTGCTG	CGCCGGATGTGTGGGACTAGCG	21.14
RM3558	4	ACGAGAGATCTTCTTTGCAG	CCTCTATTTATGCCTCTACGC	23
RM6005	4	CTCCGTTCCCTACTTCCCTC	GGGAGGGAGATATCGGAGTC	24.32
RM252	4	TTCGCTGACGTGATAGGTTG	ATGACTTGATCCCGAGAACG	24.7
RM1223	4	CAGCGTCTCCAAGAAACTCC	GCTACCAGGTCAGAGTTGCC	25.45
RM1354	4	CACGTAAATAATACCCGGCG	AAGGTATCTGTCGTGGTGGG	26.11
RM1018	4	ATCTTGTCCCACTGCACCAC	TGTGACTGCTTTTCTGTCGC	26.94
RM241	4	GAGCCAAATAAGATCGCTGA	TGCAAGCAGCAGATTTAGTG	27.02
RM3288	4	CTCGTACCGTCAAAAGACC	AATCTGGAGGCACTGTCAC	27.52
RM317	4	CATACTTACCAGTTCACCGCC	CTGGAGAGTGTCAGCTAGTTGA	29.07
RM1200	5	TTGCCTAACCCGTCTTGAC	TCGATGTGTTGTCTTGTCCC	0.8
DXB-5-1	5	AAACTGCAGATGCCCCAAGA	GAGCCGGTGAAGCACTTGAT	1.5
RM5986	5	ATCGTGGGGAAGGGGAC	GCGGTGATCAGGTGATCG	4.1
DXB-5-2	5	GGTTGTGTCGGTGTGGATCT	TACACGCCTGTTGAGTGTCC	6.1
RM249	5	GGCGTAAAGGTTTTGCATGT	ATGATGCCATGAAGGTCAGC	10.68
RM18376	5	CTCTCCACCACGACGTCTACCC	GATGTTAGGGTCACGGACACAGC	11.8
DXB-5-3	5	TCTCCCTTATCCTCACGCCA	CTCAATGTCCTCTGCTGCCA	12.8
RM509	5	TAGTGAGGGAGTGGAAACGG	ATCGTCCCCACAATCTCATC	16.25
RM5986	5	TATCGTGGGGAAGGGGAC	GCGGTGATCAGGTGATCG	16.68
RM6024	5	ACATTCGTCCAGGGATTCAC	TTGTGGTTGCTCACCTCTTG	17.67
RM164	5	TCTTGCCCGTCACTGCAGATATCC	GCAGCCCTAATGCTACAATTCTTC	19.1
RM440	5	CATGCAACAACGTCACCTTC	ATGGTTGGTAGGCACCAAAG	19.83
RM3575	5	CCTGGAATGATGATGGAAGG	GTTTTGCTTCCTGGAAGTGC	22.35
RM17099	5	ATTTGGCTAGGTTTGACGGATGC	GATTGGGCTGAGCCGATACG	23
DXB-5-6	5	TTCATGGCACCGTTCCTTGT	TGTGGGAAGTAAACGGAGCC	24.82
DXB-5-7	5	CCCATCGATCTCTCCACACC	TCCCTAAATTGCTCCAGGCC	26.5
DXB-5-4	5	CTCTCCGACTACAGCGTGTC	ATCGTTTCAGGCTCCGAGTC	28.05
RM1054	5	TGCATATGTACCGCAACCTC	TTTCTGCATGATCCCCTCTG	29.01
DXB-5-5	5	CGTCTCCGCTGCTTCCTTAG	TGAGGAGGGCTCGATGAAGA	31.3
RM589	6	ATCATGGTCGGTGGCTTAAC	CAGGTTCCAACCAGACACTG	1.38
RM586	6	ACCTCGCGTTATTAGGTACCC	GAGATACGCCAACGAGATACC	1.48
RM587	6	ACGCGAACAAATTAACAGCC	CTTTGCTACCAGTAGATCCAGC	2.29
RM19381	6	AACGGGAGATCACAGGAATTTGC	GTGTTCGACTCGTCTCCATTTCG	2.5
RM584	6	AGAAAGTGGATCAGGAAGGC	GATCCTGCAGGTAACCACAC	3.42
RM1163	6	TCTAGGGTTAGGGTTTCGCC	AGGTCGGTTTCCTTTTGTCC	4.2
RM6119	6	TCTCGAACTCTCCATCTCGG	CGAAGGAGGGGAGGTAAGAG	4.44
RM111	6	CACAACCTTTGAGCACCGGGTC	ACGCCTGCAGCTTGATCACCGG	5.09
RM253	6	TCCTTCAAGAGTGCAAAACC	GCATTGTCATGTCGAAGCC	5.44
RM402	6	GAGCCATGGAAAGATGCATG	TCAGCTGGCCTATGACAATG	6.41
RM549	6	ACGAACTGATCATATCCGCC	CTGTGGTTGATCCCTGAACC	6.99
DXB-6-1	6	GTGGCGGGTTCAAAAGGC	TTCCTTTCCCTTGGCCCATC	8.8
RM7311	6	AGTGGTCGTTGAACTCGGAG	TCGTGGCGCCTTTAATCTC	9.95
RM19841	6	CTAGCCTGTTTGAGATGACTTCTGC	CCAGCCTTATCTCCTCCTGTGG	10.84
DXB-6-2	6	ACCGAGGGCGAAACAATGAT	TCCAATAACGGTTCCTGGGC	14.3
DXB-6-3	6	ACAACCGGGGCTAAAGATCG	GGTGGCTACAACGGGCATAT	15.73
DXB-6-4	6	TTGCCGCGAACCAAATGATG	GCCTGCACCGTCAACGTATA	17.32
DXB-6-5	6	TGGCTTCGGTTCCTGTGTTT	TTGGTGACTGTTCCCTTGGT	19.12
DXB-6-6	6	TTCTACACACAGTCGCGCAT	TATGCGTTCGAACCTACGGG	21.02
DXB-6-7	6	GCAACGATGGCAATGTAGTGT	TGACTCTGGTCTGTCGATGC	22.92
RM6071	6	GAACGCCATTAGCATCATCC	TGGGAGAGTAGTGGTGGTGG	24.64
RM400	6	ACACCAGGCTACCCAAACTC	CGGAGAGATCTGACATGTGG	28.05
RM30	6	GGTTAGGCATCGTCACGG	TCACCTCACCACACGACACG	31.3
DXB-7-3	7	TTCTAGCCACTTCCAGCCTT	GGAGTGCTCAATTGCATCGA	1.5
DXB-7-4	7	GGGTGGTGCATCTTCTCAGG	TGACCAACTCAAGGTGACCG	2.9
RM3484	7	CGCAGGTGTCCAACTTCC	CTTGCTCCCACATCGTCG	4.45
RM125	7	ATCAGCAGCCATGGCAGCGACC	AGGGGATCATGTGCCGAAGGCC	6.2
RM5672	7	CACCCTACAAGGAAACAAGC	TGCCCAATATAGAGGCAACC	6.41
DXB-7-1	7	GTTGTGACGGATTCGGTTGC	GGATGGACAAAGGGCGAAGA	8.32
RM5499	7	TGGAGTACGACGTGATCGTG	CAGAAACGGGAGGGGATC	10.02
RM21398	7	ATGAACCTACGTGCGGAATAGGC	GAAGCTCCTCCAAGCTACATAGTGC	11.4
RM542	7	TGAATCAAGCCCCTCACTAC	CTGCAACGAGTAAGGCAGAG	12.66
RM500	7	GAGCTTGCCAGAGTGGAAAG	GTTACACCGAGAGCCAGCTC	15.86
RM445	7	CGTAACATGCATATCACGCC	ATATGCCGATATGCGTAGCC	17.41
RM11	7	TCTCCTCTTCCCCCGATC	ATAGCGGGCGAGGCTTAG	19.2
RM560	7	GCAGGAGGAACAGAATCAGC	AGCCCGTGATACGGTGATAG	19.53
DXB-7-2	7	GCGTGGTCCTCTTCTCCATC	TCGCACACTAGCTCGATCAG	21.56
RM3753	7	GAATGAGCTAAGAACACGCC	CTGATGGCCCAAGACTTTTG	23.6
RM505	7	AGAGTTATGAGCCGGGTGTG	GATTTGGCGATCTTAGCAGC	24.53
RM18	7	TTCCCTCTCATGAGCTCCAT	GAGTGCCTGGCGCTGTAC	25.42
RM429	7	TCCCTCCAGCAATGTCTTTC	CCTTCATCTTGCTTTCCACC	26.75
RM152	8	CGAAACCACCACACCTCA	CCTTGGAGGTACTTTTAGG	0.68
RM38	8	ACGAGCTCTCGATCAGCCTA	TCGGTCTCCATGTCCCAC	2.1
RM1376	8	CATGTGTGATGACTGACAGG	GGTGCTGTGATGATTCTTTC	3.16
RM5556	8	ATCTCCCTCCCTCTCCTCAC	TCCACACCTTCACAGTTGAC	4.58
RM6208	8	CGAGCAGTACGTGGATCTG	CACACGTACATCTGCAAGGG	5.78
RM8243	8	CTCGTGCAACCATTATATTC	ACCTTAGCTGTCCTGAATTG	8.93
RM344	8	CAGAGACAATAGTCCCTGCAC	TAGGAGGAGATGGATGATGG	9.78
RM5663	8	TGCACCAAGATCTCAAGTGC	GTCGCCTACAGTTTAAGCTCG	10.39
RM331	8	GAACCAGAGGACAAAAATGC	CATCATACATTTGCAGCCAG	12.28
RM6990	8	GGTGTGATCCTTTCTGATGC	ACGGGTGTGATCCCAGATAC	14.36
RM22901	8	GAATAACACGTGGTGGTTTAGG	ACGGCTGTACCCAGAATATACG	14.96
RM404	8	CCAATCATTAACCCCTGAGC	GCCTTCATGCTTCAGAAGAC	15.43
RM342	8	CCATCCTCCTACTTCAATGAAG	ACTATGCAGTGGTGTCACCC	19.95
RM284	8	ATCTCTGATACTCCATCCATCC	CCTGTACGTTGATCCGAAGC	21.14
RM3634	8	TTAGTGGAGCTGATCGAGCC	GCCCACAACCTCGTCATC	21.58
RM556	8	ACTCCAAACCTCACTGCACC	TAGCACACTGAACAGCTGGC	22.34
RM6976	8	CTCATGGGGCTTCTTCCC	CCCATTGGATAGAATCCCAG	23.55
DXB-8-1	8	AGACTTTCCCTGTTCGCCTC	AACCCAAGCTCGCGTTGT	25.26
DXB-8-2	8	CTGGAACAAGCTCCCCCAAA	CAGGTACGACGACGAGTGAA	27.04
DXB-8-3	8	GCCTCCACGTAAGGTTTGGA	CCGATGATGGCCTCCAAGTT	29.34
RM3609	9	AGGTGCACACATACTGTCGC	AGGACATGGCATCTTCTTGG	1.1
RM219	9	CGTCGGATGATGTAAAGCCT	CATATCGGCATTCGCCTG	2.92
DXB-9-1	9	GGTTGTGGTCCTATGTGGCA	GCTGCTGTCCTTGAGGTGAT	4.45
RM464	9	AACGGGCACATTCTGTCTTC	TGGAAGACCTGATCGTTTCC	6.57
DXB-9-2	9	CCCCAGCATTACATCTGGCA	AGTGATCGTGTCCGGACATG	8.12
RM5777	9	AAAGATCGAGATGGCGAGAG	TCTCACCGGTCAAAATCCTC	10.08
RM1896	9	GGACAGGGTAAAGTGTTAGA	CCTAAGACCTATCAACTCCA	11.71
RM105	9	GTCGTCGACCCATCGGAGCCAC	GGTCGAGGTGGGGATCGGGTC	12.55
RM524	9	TGAAGAGCAGGAACCGTAGG	TCTGATATCGGTTCCTTCGG	12.87
RM24245	9	GCTCTGCCCATTGTCCTCTAGC	AATAGGGCATGTCAGGTCAAAGC	13.75
DXB-9-3	9	CGGTTTTGTAAACCTGCTCGG	ACATGGACCATCGGATTCGG	15.51
RM257	9	CAGTTCCGAGCAAGAGTACTC	GGATCGGACGTGGCATATG	17.67
RM288	9	CCGGTCAGTTCAAGCTCTG	CGTACGGACGTGACGAC	18.56
RM24601	9	TGACGAAGAAGATCGTGAAGAAGC	ATCCCGATTCCAAAGTCTCTGC	19.11
RM201	9	CTCGTTTATTACCTACAGTACC	CTACCTCCTTTCTAGACCGATA	19.87
RM215	9	CAAAATGGAGCAGCAAGAGC	TGAGCACCTCCTTCTCTGTAG	20.88
RM1099	9	ACCTCGACGATGAGGCTGAGG	CGAGATCAACTACATCTCCGAACG	21.85
RM1026	9	CAAAATGGAGCAGCAAGAGC	TGAGCACCTCCTTCTCTGTAG	22.3
RM24842	9	CGTCATCTGAATTGTTGCTTACCC	TATGCACAGCCGGGTACATAATCC	22.54
DXB-10-2	10	ACCCAAATTATACCCGGCGA	ACGCGTCGTGTATGTACGTC	1.2
RM6404	10	GGGATGATGGATCGGGAG	TACCAGCCTTGTTTCCTCG	2.42
RM244	10	CCGACTGTTCGTCCTTATCA	CTGCTCTCGGGTGAACGT	3.75
RM216	10	GCATGGCCGATGGTAAAG	TGTATAAAACCACACGGCCA	5.35
RM6646	10	TGTTGGAGAACTGCTTGGTG	GGAGCGTCTACTGGCTGATC	5.36
RM2504	10	TAACACAACAATAGCGTCAG	TAGGAAGAACTGAAGAAGCA	7.22
RM5348	10	AATCCGATAGGAGTACCGCC	AAGTGTATGGGCTGGAATGG	8.08
RM311	10	TGGTAGTATAGGTACTAAACAT	TCCTATACACATACAAACATAC	9.74
RM3311	10	AAGTATCCCTGTCTCACGCC	AGGTAGAGGGAGGGAGGGAG	10.18
RM467	10	GGTCTCTCTCTCTCTCTCTCTCTC	CTCCTGACAATTCAACTGCG	13.04
RM271	10	TCAGATCTACAATTCCATCC	TCGGTGAGACCTAGAGAGCC	13.5
RM596	10	ATCTACACGGACGAATTGCC	AGAAGCTTCAGCCTCTGCAG	14.77
RM184	10	ATCCCATTCGCCAAAACCGGCC	TGACACTTGGAGAGCGGTGTGG	16.69
RM269	10	GAAAGCGATCGAACCAGC	GCAAATGCGCCTCGTGTC	17.4
RM258	10	TGCTGTATGTAGCTCGCACC	TGGCCTTTAAAGCTGTCGC	17.57
DXB-10-1	10	AGGCGGATGGGGTTTAAAGG	ATCCTCCGACCCAATCTCCT	19.12
DXB-10-3	10	TAACCCTAATGTGCCACGGG	GGGCTCGAGGGTTATCTCCA	21.3
DXB-10-4	10	CACGCCTTCTTCGTCTCCTT	ACACTCGCATCGCATCGTAT	22.3
RM25940	10	CGGTGCCTTCACCACACATCG	GAAAGCAAAGGGAGTGAGGGAGATGG	22.67
RM1240	11	CCATGAGCTAGTAACTGCAGC	GGATCGCAAAATCTGGCATC	1.46
RM7557	11	GTGTACTGCCATGAAAGGCC	GAAGTGCCTTTGCAGGAGAG	2.33
RM167	11	GATCCAGCGTGAGGAACACGT	AGTCCGACCACAAGGTGCGTTGTC	4.07
RM120	11	ACACAAGCCCTGTCTCACGACC	CGCTGCGTCATGAGTATGTA	5.25
RM411	11	ACACCAACTCTTGCCTGCAT	TGAAGCAAAAACATGGCTAGG	6.01
DXB-11-1	11	CGGAGATCCTTCGCCTCTTC	GTTTTCGAGTTCACGGTGGC	7.92
RM3185	11	ACTGCGCACTTCACCACC	GGTCGAGGACGAGTTCACTC	9.13
RM26498	11	TGTACAACCAATCACGTTCTGC	GTCCCTAAAGATGTTCACGTTGG	10.84
DXB-11-2	11	TCATCCTGACGTACAACCGC	AGTGGCCACTGAGAGTGTTG	11.92
RM26643	11	CTCCCTTCTTCTGCTGAGACACC	CAAGCTACTCATTGGGCTCATCC	14.77
RM287	11	TTCCCTGTTAAGAGAGAAATC	GTGTATTTGGTGAAAGCAAC	16.61
RM209	11	ATATGAGTTGCTGTCGTGCG	AACTTGCATCCTCCCCTCC	17.08
RM229	11	CACTCACACGAACGACTGAC	CGCAGGTTCTTGTGAAATGT	18.9
RM5349	11	AGGGCATGCTTACATCCAAC	CATTTGCTTCTATGCCCCAG	18.99
RM6534	11	TCATAGTCATGGAGAGGGGC	CCCAAACTCCTCCATTCCTC	20.66
RM21	11	ACAGTATTCCGTAGGCACGG	GCTCCATGAGGGTGGTAGAG	21.43
RM6499	11	TAGCGATGGGGGTCAAGTC	CACCATGGAGTCCCATTGAG	23.23
RM254	11	AGCCCCGAATAAATCCACCT	CTGGAGGAGCATTTGGTAGC	25.04
RM313	12	TGCTACAAGTGTTCTTCAGGAC	CTCACCTTTTGTGTTCCAC	0.79
RM453	12	CGCATCTCTCTCCCTTATCG	CTCTCCTCCTCGTTGTCGTC	2.69
RM247	12	TAGTGCCGATCGATGTAACG	CATATGGTTTTGACAAAGCG	3.21
RM5746	12	TCGCTACGTCGACTGATTTG	ATATCATCAGTCGGCAGCAG	5.37
DXB-12-1	12	GCTTCAGGCTGTGACGAAAG	GACCATCAACAGCGTCAGGA	6.18
RM2529	12	ATTAAAATCAGTGGGACTG	AGGCATTTCCTGATATGATC	7.57
DXB-12-4	12	ACCTGCCTCCCCCATCTAAT	TACCAAAGGTCACGGAGCAC	9.12
DXB-12-5	12	CGAGATGGAGATCGTCCCGA	GGATTCGGCTCAATCGGCTA	10.2
RM1047	12	ATTACAGAACCCCACTCCCC	CATCATCTTAGCCCCCAGTG	11.47
DXB-12-2	12	GGACTCTGTTGATGCGGACA	GGCATCCGTCTGGTCAGATT	13.08
DXB-12-3	12	TATAGGCCTGTGCGTTGCAA	TCCCCCAGCTTCCTCCTAAA	14.71
RM1261	12	GTCCATGCCCAAGACACAAC	GTTACATCATGGGTGACCCC	17.58
RM277	12	CGGTCAAATCATCACCTGAC	CAAGGCTTGCAAGGGAAG	18.3
DXB-12-6	12	AAGACGAACGGTCAAATGTTGG	TGAGAAGTACGGAGCGTATCTGG	19.62
RM28474	12	GGCATACGGTGAGTACCGAGTAGG	TTAAGGGTGCAGGAATTGTGACG	23.07
RM28619	12	GTGCCAAGAAGTTGCAGACAGG	CATGGTGCCCTATATGAGTGTCC	24.93
RM28800	12	ATGAACAGCAAGCACATAGG	GTTTGCGGGTAAATAAGTGG	27.1
