# Supplementary material for: Detection of QTLs Regulating Six Agronomic Traits of Rice Based on Chromosome Segment Substitution Lines of Common Wild Rice (Oryza rufipogon Griff.) and Mapping of qPH1.1 and qLMC6.1
Source: Biomolecules. 2022 Dec 11;12(12):1850. doi: 10.3390/biom12121850 (PMC9775987; doi:10.3390/biom12121850)
Supplement: Supplementary file 1 [file biomolecules-12-01850-s001.zip › Table S3. Distribution and density of polymorphic molecular markers for the construction of DP15-CSSLs..xlsx]

## Sheet: Sheet1
Table S3. Distribution and density of polymorphic molecular markers for the construction of DP15-CSSLs.
Chromosome	Numbers of makers	No. of CSSLs	Length of chromosome (Mb)	Coverage length (Mb)	Coverage rate (%)
1	28	6	47.28	38	80.37
2	27	7	38.1	35.39	92.89
3	25	6	41.88	34.4	82.14
4	22	7	34.72	31.12	89.63
5	19	4	31.24	28.74	92
6	23	5	32.92	32.92	100
7	18	5	27.96	24.76	88.56
8	20	4	30.4	30.4	100
9	19	3	22.61	20.97	92.75
10	19	3	22.21	22.21	100
11	18	5	23.04	22.38	100
12	17	4	23.05	23.05	97.14
Total	255	59	375.41	344.34	91.72
Average	21.25	10.33	65.43	28.7	92.96
