# Supplementary material for: Detection of QTLs Regulating Six Agronomic Traits of Rice Based on Chromosome Segment Substitution Lines of Common Wild Rice (Oryza rufipogon Griff.) and Mapping of qPH1.1 and qLMC6.1
Source: Biomolecules. 2022 Dec 11;12(12):1850. doi: 10.3390/biom12121850 (PMC9775987; doi:10.3390/biom12121850)
Supplement: Supplementary file 1 [file biomolecules-12-01850-s001.zip › Table S4. The distribution of chromosome substitution segments in 59 DP15-CSSLs..xlsx]

## Sheet: Sheet1
Table S4. The distribution of chromosome substitution segments in 59 DP15-CSSLs.
CSSLs	Chromosome	Position (Mb)	Substitution segments	Untargeted substitution segements
ZN1	1	4.42~11.7	RM220 ~ DXB-1-7	RM164~DXB-5-6; RM331~RM404; RM2529~DXB-12-5
ZN2	1	7.07~20.1	RM6786 ~ DXB-1-3	RM324 ~ RM5521; RM15578 ~ RM168; RM249 ~ RM5986; DXB-6-3 ~ DXB-6-6; RM125 ~ RM21398
ZN3	1	7.45~23.2	RM259 ~ RM3341	RM4499 ~ RM5427; RM3471 ~ DXB-4-3; DXB-6-5 ~ RM6071; RM524 ~ DXB-9-3
ZN4	1	21.12~28.8	RM522 ~ RM6786; DXB-1-2 ~ RM9	RM211 ~ DXB-2-6; RM500 ~ RM3753; RM209 ~ RM5349
ZN5	1	7.5~28.8	RM259 ~ RM237	RM24245 ~ RM24601; RM311 ~ RM3311
ZN6	1	24.8~42.2	RM5 ~ DXB-1-7	RM269 ~ RM258
ZN7	2	3.84~9.56	RM423 ~ RM452	RM584 ~ RM253
ZN8	2	3.84~14.43	RM6895 ~ RM3443	RM6534 ~ RM21
ZN9	2	9.56~20.2	RM452 ~ DXB~2~1	DXB-11-2 ~ RM209
ZN10	2	6.9~21.54	DXB-2-6 ~ RM5427
ZN11	2	18.5~32.8	RM561 ~ DXB~2~5	RM220 ~ RM259; DXB-4-2 ~ DXB-4-4
ZN12	2	29.58~35.39	RM106 ~ DXB-2-3
ZN13	2	35.39~36.7	RM318 ~ RM207	RM6266 ~ RM5626; RM258 ~ RM25940
ZN14	3	1.2~6.13	DXB-3-7 ~ RM517	RM3311 ~ RM269
ZN15	3	6.13~10	RM517 ~ RM7431	DXB-2-6 ~ RM3443
ZN16	3	10~22.06	RM251 ~ RM7395	DXB-10-1 ~ RM271
ZN17	3	14.69~22.06	RM1164 ~ RM7395	RM323 ~ RM6786
ZN18	3	6.13~22.06	RM517 ~ RM7395	DXB-5-2 ~ RM5986; RM311 ~ RM271
ZN19	3	28.09~32.2	RM5626 ~ DXB-3-2
ZN20	4	0.17~8.03	RM551~DXB-4-2	DXB-1-5 ~ RM220; RM509 ~ RM164; RM5663 ~ RM22901
ZN21	4	8.03~16.28	DXB-4-2~RM16735	RM452 ~ RM27
ZN22	4	20.89~25.45	RM5635 ~ RM1223	RM211 ~ RM452
ZN23	4	26.11~29.07	RM1354 ~ RM317	DXB-4-1 ~ RM16735
ZN24	4	19.01~26.94	RM1018 ~ RM1471	RM490 ~ DXB-1-7
ZN25	4	10.08~24.14	RM16675 ~ RM119	RM4499 ~ DXB-2-2
ZN26	4	27.02~29.07	RM1223 ~ RM317	DXB-12-5 ~ RM1261
ZN27	5	0.8~4.1	RM1200 ~ RM5986	DXB-1-5 ~ RM220
ZN28	5	11.8~22.35	RM18376 ~ RM3575	RM287 ~ RM6534
ZN29	5	10.68~19.1	RM249 ~ RM164	RM324 ~ RM5521
ZN30	5	24.82~31.3	DXB-5-6 ~ DXB-5-5	RM522 ~ RM6786; RM18376 ~ RM18376; RM6990 ~ RM342
ZN31	6	1.38~17.32	RM589 ~ DXB-6-4	RM2529~RM1261
ZN32	6	1.38~14.3	RM589 ~ DXB-6-2	RM551 ~ RM335; RM500 ~ DXB-7-2; RM105 ~ RM215
ZN33	6	2.5~8.8	RM19381 ~ DXB-6-1
ZN34	6	11.8~16.8	RM253 ~ RM19841
ZN35	6	15.8~31.3	RM7311 ~ RM30	DXB-2-2 ~ RM318
ZN36	7	1.5~12.66	DXB-7-3 ~ RM21398
ZN37	7	15.86~21.56	RM500 ~ DXB-7-2	RM3698 ~ DXB-3-1
ZN38	7	17.41~23.6	RM445 ~ RM3753
ZN39	7	17.41~25.42	RM445 ~ RM18	RM220 ~ RM259
ZN40	7	25.53~26.75	RM505 ~ RM429	RM3698 ~ DXB-3-1; DXB-6-4~RM30
ZN41	8	2.1~4.58	RM38 ~ RM5556	DXB-5-3 ~ RM164
ZN42	8	14.36~19.95	RM6990 ~ RM342	RM244 ~ RM6646; DXB-12-3 ~ RM28474
ZN43	8	0.68~12.8	RM152 ~ RM331	DXB-8-2 ~ DXB-8-3
ZN44	8	19.95~29.34	RM342 ~ DXB-8-3
ZN45	9	1.1~8.12	RM3609 ~ DXB-9-2	RM587 ~ RM1163; RM5 ~ RM237
ZN46	9	12.55~15.51	RM105 ~ DXB-9-3
ZN47	9	18.56~21.85	RM288 ~ RM1099
ZN48	10	1.2~5.36	DXB-10-2 ~ RM6646
ZN49	10	7.22~13.04	RM2504 ~ RM467
ZN50	10	13.5~25.15	RM467 ~ RM25940	RM445 ~ RM11
ZN51	11	5.25~9.13	RM120 ~ RM3185	RM220 ~ RM490; RM3341 ~ RM5; RM106 ~ RM211; RM5348 ~ RM467
ZN52	11	4.07~9.13	RM167 ~ RM3185
ZN53	11	7.9~14.77	DXB-11-1 ~ RM26643	DXB-1-7 ~ RM312; RM589 ~ RM586; DXB-12-4 ~ DXB-12-2
ZN54	11	17.8~18.9	RM209 ~ RM229	RM4499 ~ RM5427; RM164 ~ RM3575; RM464 ~ RM5777; RM464 ~ RM5777
ZN55	11	18.99~25.04	RM5349 ~ RM254
ZN56	12	0.79~3.18	RM313 ~ RM247
ZN57	12	2.69~10.2	RM453 ~ DXB-12-5	DXB-5-3 ~ RM164
ZN58	12	18.3~19.62	DXB-12-6 ~ RM28474	RM6842 ~ RM211; RM3698 ~ RM16; RM551 ~ DXB-4-1; RM313 ~ RM453
ZN59	12	23.07~27.1	RM28474 ~ RM28800	RM6208 ~ RM5663
