# Supplementary material for: Detection of QTLs Regulating Six Agronomic Traits of Rice Based on Chromosome Segment Substitution Lines of Common Wild Rice (Oryza rufipogon Griff.) and Mapping of qPH1.1 and qLMC6.1
Source: Biomolecules. 2022 Dec 11;12(12):1850. doi: 10.3390/biom12121850 (PMC9775987; doi:10.3390/biom12121850)
Supplement: Supplementary file 1 [file biomolecules-12-01850-s001.zip › Table S5. Average statistics for four grain traits of 93-11 and the 59 DP15-CSSLs populations observed over two years..xlsx]

## Sheet: Sheet1
Table S5. Average statistics for four grain traits of 93-11 and the 59 DP15-CSSLs populations observed over two years.
Traits	DP15 (2020)	93-11 (2020)	DP15-CSSLs (2020)				DP15 (2021)	93-11 (2021)	DP15-CSSLs (2021)
	93-11	93-11	Mean ± SD	CV (%)	Range		93-11	93-11	Mean ± SD	CV (%)	Range
GWT （g）	23.22 ± 0.06 b	30.11 ± 0.04 a	26.07 ± 2.81	3.85	23.31 ~ 30.14		22.78 ± 0.03 b	30.07 ± 0.04 a	25.21 ± 3.27	3.96	22.21 ~ 30.04
GL （mm）	8.07 ± 0.02 B	10.08 ± 0.02 A	9.08 ± 0.96	5.12	7.75 ~ 10.35		8.21 ± 0.03 B	10.15 ± 0.02 A	9.21 ± 0.92	5.47	7.84 ~ 10.29
GW （mm）	2.45 ± 0.03 B	3.12 ± 0.03 A	2.65± 0.32	0.75	2.55 ~ 3.16		2.57 ± 0.03 B	3.16 ± 0.05 A	2.85 ± 0.23	1.11	2.68 ~ 3.15
GLWR	3.49 ± 0.03 a	3.22 ± 0.03 a	3.59± 0.35	3.33	3.26 ~ 4.05		3.63 ± 0.02 b	3.31 ± 0.03 a	3.58± 0.33	3.36	3.24 ~ 4.01
Note: The lowercase letters and lowercase letters after the average data in table indicate a P-value≤0.05 and P-value≤0.01, t-test.
