# Supplementary material for: Detection of QTLs Regulating Six Agronomic Traits of Rice Based on Chromosome Segment Substitution Lines of Common Wild Rice (Oryza rufipogon Griff.) and Mapping of qPH1.1 and qLMC6.1
Source: Biomolecules. 2022 Dec 11;12(12):1850. doi: 10.3390/biom12121850 (PMC9775987; doi:10.3390/biom12121850)
Supplement: Supplementary file 1 [file biomolecules-12-01850-s001.zip › Table S6. Whole-genome re-sequencing analysis of DP15 and 93-11..xlsx]

## Sheet: Sheet1
Table S6 Whole-genome re-sequencing analysis of DP15 and 93-11.
Materials	Numbers of base from sequencing		Numbers of read from sequencing		Mapping rate	Average depth (X)	Coverage	Coverage
	Raw bases (bp)	Clean bases (bp)	Total reads	Mapped reads			>1X (%)	>4X (%)
93-11	6895093200	6826845600	52789654	50987541	0.9659	20.45	92.32	90.87
DP15	7081569500	7043236800	54669476	52922056	0.968	21.37	89.44	85.16
