# Supplementary material for: Detection of QTLs Regulating Six Agronomic Traits of Rice Based on Chromosome Segment Substitution Lines of Common Wild Rice (Oryza rufipogon Griff.) and Mapping of qPH1.1 and qLMC6.1
Source: Biomolecules. 2022 Dec 11;12(12):1850. doi: 10.3390/biom12121850 (PMC9775987; doi:10.3390/biom12121850)
Supplement: Supplementary file 1 [file biomolecules-12-01850-s001.zip › Table S7. Distribution and density of SNPs identified between DP15 and 93-11..xlsx]

## Sheet: Sheet1
Table S7. Distribution and density of SNPs identified between DP15 and 93-11.
Chr.	Chr. length (bp)	SNPs			InDels
		Numbers (bp)	Density (%)		Numbers (bp)	Density (%)
1	46987125	232372	0.494544		99073	0.210851
2	37803930	210389	0.556527		60218	0.15929
3	40985224	194967	0.475701		66975	0.163413
4	35013318	155761	0.444862		49508	0.141398
5	30948261	164450	0.531371		74383	0.240346
6	32913967	167985	0.510376		98320	0.298718
7	28022131	153895	0.549191		44031	0.157129
8	30122328	154296	0.512231		45166	0.149942
9	20253024	119958	0.592297		30989	0.153009
10	21804221	113121	0.518803		30193	0.138473
11	22887363	107638	0.470294		33758	0.147496
12	22944217	119271	0.51983		57795	0.251894
Mean	30890425	157841	0.514669		57534	0.18433
Total	370685109	1894103	0.516346		690409	0.18212
Note: Chr., Chromosome; Mb, 1 million bases.
