# Supplementary material for: Detection of QTLs Regulating Six Agronomic Traits of Rice Based on Chromosome Segment Substitution Lines of Common Wild Rice (Oryza rufipogon Griff.) and Mapping of qPH1.1 and qLMC6.1
Source: Biomolecules. 2022 Dec 11;12(12):1850. doi: 10.3390/biom12121850 (PMC9775987; doi:10.3390/biom12121850)
Supplement: Supplementary file 1 [file biomolecules-12-01850-s001.zip › Table S8. QTLs related to four grain traits of DP15 detected with the linkaged markers based on the DP15-CSSLs..xlsx]

## Sheet: Sheet1
Table S8. QTLs related to four grain traits of DP15 detected with the linkaged markers based on the DP15-CSSLs.
Traits	QTL	Chr.	Linked Markers	Related CSSLs	Linked Position (Mb)	A（2020）	A（2021）	CP/％（2020）	CP/％（2021）
TGW	qTGW1.1	1	DXB-1-3	ZN4, ZN5	20.01	-3.35	-3.75	12.61	11.11
TGW	qTGW3.1	3	RM517, RM251	ZN15, ZN16	6.13 ~ 10	-2.51	-2.91	9.78	8.32
TGW	qTGW4.1	4	RM1018, RM3288	ZN22, ZN23	26.94 ~ 27.52	-3.4	-3.75	12.61	11.28
TGW	qTGW10.1	10	RM467, RM271	ZN49, N50	13.04 ~ 13.5	-2.53	-2.88	9.7	8.41
TGW	qTGW11.1	11	RM1240, RM7557	ZN51	1.46 ~ 2.33	-2.49	-2.94	9.9	8.27
TGW	qTGW11.2	11	RM26498, RM287	Z52	10.83 ~ 16.61	-3.33	-3.68	12.37	11.05
TGW	qTGW12.1	12	RM313	ZN57, ZN58	0.79	-2.4	-2.75	9.24	7.96
GL	qGL1.1	1	DXB-1-3	ZN4, ZN5	20.01	-0.68	-0.69	6.65	6.7
GL	qGL2.1	2	RM6842, RM12355	ZN7	0.12 ~ 1.08	-0.66	-0.67	6.5	6.5
GL	qGL3.1	3	RM1164, RM3400	ZN13	14.69 ~ 17.07	-1.16	-1.23	11.94	11.52
GL	qGL5.1	5	RM1200	ZN18, ZN27	0.8	-0.91	-0.93	9.03	8.99
GL	qGL6.1	6	RM111	ZN32, ZN33	10.89	-0.72	-0.74	7.14	7.1
GW	qGW1.1	1	RM10159, RM486	ZN6	32.09 ~ 36.73	-0.22	-0.17	5.37	6.89
GW	qGW6.1	6	RM6071, RM400	ZN35	24.64 ~ 28.05	-0.22	-0.18	5.86	7.05
GW	qGW7.1	7	RM429	ZN39, ZN40	26.75	-0.23	-0.2	6.35	7.37
GW	qGW9.1	9	RM257, RM245	ZN46	17.67 ~ 25.23	-0.24	-0.2	6.35	7.53
GW	qGW11.1	11	RM167, RM120	ZN51	4.07 ~ 5.25	-0.22	-0.18	5.86	6.89
GLWR	qGLWR1.1	1	RM297, RM486	ZN6	33.05 ~ 36.73	0.26	0.27	8.15	7.9
GLWR	qGlWR7.1	7	RM429	ZN40	26.75	0.28	0.29	8.77	8.51
GLWR	qGLWR8.1	8	RM344, RM5663	ZN43, ZN53	9.78 ~ 10.39	0.38	0.38	11.69	11.55
Note: QTL, quantitative trait loci; Position, the physical position of molecular markers; Chr., chromosome; A, Additive effect value; CP, Contribution Rate of an additive effect.
