# Supplementary material for: Detection of QTLs Regulating Six Agronomic Traits of Rice Based on Chromosome Segment Substitution Lines of Common Wild Rice (Oryza rufipogon Griff.) and Mapping of qPH1.1 and qLMC6.1
Source: Biomolecules. 2022 Dec 11;12(12):1850. doi: 10.3390/biom12121850 (PMC9775987; doi:10.3390/biom12121850)
Supplement: Supplementary file 1 [file biomolecules-12-01850-s001.zip › Table S9. Comparison of internode length in culms between ZN6 and 93-11..xlsx]

## Sheet: Sheet1
Table S9. Comparison of internode length in culms between ZN6 and 93-11.
Line	Length of internode （cm）
	IV	III	II	I	P
ZN6	23.4 ± 5.8 a	28.4 ± 34.7 a	38.3 ± 7.1 a	58.9 ± 8.9 a	16.7 ± 4.2 a
1993-11-01	12.5 ± 2.8 b	18.2 ± 3.50 b	14.2 ± 4.9 b	27.3 ± 7.2 b	17.0 ± 3.1 a
Note: P, panicle; I, the uppermost internode; II, III, and IV, the second, third, and fourth internodes counted from the uppermost internode, respectively. The lowercase letters after the internode length in table indicates a P-value <0.05, t-test.
